# Supplementary material for: Genome-Wide CRISPR/Cas9 Screen Identifies New Genes Critical for Defense Against Oxidant Stress in Toxoplasma gondii
Source: Front Microbiol. 2021 Jun 7;12:670705. doi: 10.3389/fmicb.2021.670705 (PMC8216390; doi:10.3389/fmicb.2021.670705)
Supplement: Supplementary Data Sheet 1 — Raw sgRNA read counts and analysis of sgRNA sequencing data. [file Data_Sheet_1.xlsx]

## Sheet: Raw Counts
sgRNA.ID	sgRNA.Sequence	TOX1	TOX2
sgTGGT1_200010_1	ATATTGCCGAAAGCACGCGA	16	25
sgTGGT1_200010_10	AAAACTGAGAGAGACCGTGA	38	51
sgTGGT1_200010_2	ATGCATAGCCGGAACTGCGT	3484	4765
sgTGGT1_200010_3	CAATATGCACAACCTAGTCC	134	150
sgTGGT1_200010_4	ACAGAAACGCCAGCAACACC	16	15
sgTGGT1_200010_5	CGATGGAGGCGAACAACACA	158	135
sgTGGT1_200010_6	CGTGGGAAGACAACGAAACC	2	5
sgTGGT1_200010_7	GAAACGAGAAGACCGCGCCG	89	105
sgTGGT1_200010_8	GAGTCGGAAAAGAGGAGCCA	95	70
sgTGGT1_200010_9	AATCAGGCGCGGCGATGTGG	180	175
sgTGGT1_200270_1	AATGTGAAGAAGCCACACTG	108	155
sgTGGT1_200270_10	AAGGAGCGGACCAAGTACGC	23	5
sgTGGT1_200270_2	GCAGCGGAGCCCAAATGCAA	28	25
sgTGGT1_200270_3	GACGTTCCCCAAGAGCGAGG	0	13
sgTGGT1_200270_4	GTTGCTCCATAATAGTGCCG	54	29
sgTGGT1_200270_5	GTGTCAAATGGGGTGCGCAG	46	27
sgTGGT1_200270_6	ACGGTCCCAAACAAACTCAG	15	27
sgTGGT1_200270_7	CAGGCGATATCACATGCTGA	84	74
sgTGGT1_200270_8	ACGCCGCTGCAACAACAACG	13	23
sgTGGT1_200270_9	ACGCTGGCTTGTGCCAGCAG	42	21
sgTGGT1_200280_1	GGAGAATGTGCACTTACTGG	8	2
sgTGGT1_200280_10	CATGAGCTTCTGCTTACCTG	38	58
sgTGGT1_200280_2	ACAGCTCTCTACACAGACGG	1730	3512
sgTGGT1_200280_3	CCACACAGGAATGTCGACAG	2	7
sgTGGT1_200280_4	GAGACCGCATTCAGTCGCGG	0	0
sgTGGT1_200280_5	CGGGCGAAACCCAGAAGCCA	0	0
sgTGGT1_200280_6	GACGGCGCAGCAAGAAGTGA	0	0
sgTGGT1_200280_7	TGTATCTGAGGAGCTCGCGG	2	0
sgTGGT1_200280_8	GAGACTGAAGGACGTGGCGA	25	18
sgTGGT1_200280_9	AAGTGAAGTCCCCAGAACCG	10	12
sgTGGT1_200290_1	AGAGTTGCAGAAGAACGCGG	40	17
sgTGGT1_200290_10	TGACCCTGCTTTATCAGAGG	20	0
sgTGGT1_200290_2	AAAGCGAATAGGCATCGACC	12	41
sgTGGT1_200290_3	TGAGGGAGAAATGAGGGAAG	0	0
sgTGGT1_200290_4	GGTGTCCTTTGTGCTCCTGA	21	3
sgTGGT1_200290_5	GACTCCGATTCAACGAGCAG	40	15
sgTGGT1_200290_6	GCAGAAAGACGGGAAGGAGC	70	14
sgTGGT1_200290_7	AAATGTAGGACAAATCCCTG	33	12
sgTGGT1_200290_8	TAAGCCTGTGTGGTACCCCT	13	4
sgTGGT1_200290_9	TCGCGGCTGCAGACGCCCAG	103	73
sgTGGT1_200295_1	GAGCCTCTGCAATCCCCTGA	22	15
sgTGGT1_200295_10	CTCGTGAGCCAATGCAGGGC	43	14
sgTGGT1_200295_2	GTGGCCGACATAGTCACTCA	42	48
sgTGGT1_200295_3	AGGGGCTGTACGTGAAGACG	17	25
sgTGGT1_200295_4	GGATCATGGCGTGCAACGCA	121	97
sgTGGT1_200295_5	GCAGGGCCGGATTGCCCTCA	155	271
sgTGGT1_200295_6	AGGAACTAGCCGACGACCCA	17	30
sgTGGT1_200295_7	TCACCTTGTCGCCTAGCCGA	379	456
sgTGGT1_200295_8	TAGACCAGACCTCTTCAGAG	63	47
sgTGGT1_200295_9	CGTTCACAAAATTCAATCCG	214	245
sgTGGT1_200300_1	GGCACTCTCAGCATCAGTCG	100	125
sgTGGT1_200300_10	CCTCGAGGTGGAGAGAGCCA	58	24
sgTGGT1_200300_2	GGAAGCACAGCTGCAAACGG	242	310
sgTGGT1_200300_3	GCTGCTGACAGAAATCCTCG	49	35
sgTGGT1_200300_4	TCTTCCATACTTCTACGCGG	368	341
sgTGGT1_200300_5	CTGATCCGAACCGAGACGGG	28	47
sgTGGT1_200300_6	CAAGAAGAAGACAAACACCA	121	97
sgTGGT1_200300_7	AGAAAGCCTCGAAATCTTAG	4	4
sgTGGT1_200300_8	GCGGAGGGATGCACCTTGCG	81	37
sgTGGT1_200300_9	CAAGATGATGACGACTCACA	0	0
sgTGGT1_200310_1	GGACTCACCGCAGTTGGCAA	0	0
sgTGGT1_200310_10	TGACAGGCATTAACCTGCTG	0	0
sgTGGT1_200310_2	GCAGCCTGCAGGAACAGGCG	0	0
sgTGGT1_200310_3	GGAAGGACGAAACGAGCGCG	18	16
sgTGGT1_200310_4	GCAGCCCAGCAGGAGACTTG	27	19
sgTGGT1_200310_5	CAGACGGTCATATAACGTCG	9	12
sgTGGT1_200310_6	CCGTCTGGCAAACATGGCTG	14	32
sgTGGT1_200310_7	AACGGAATGAACAAGAGGGA	296	652
sgTGGT1_200310_8	CCGAGAGATTTCTTTCGGCG	49	12
sgTGGT1_200310_9	AGGTTTGTTCTCCGTAGCCC	53	39
sgTGGT1_200320_1	GGACATAGTGCTCGAAGAAG	0	0
sgTGGT1_200320_10	GACAAAATCCTCCTCCCTGG	0	0
sgTGGT1_200320_2	GGAGCACTGGTGGAGACCAT	0	0
sgTGGT1_200320_3	GGTGCGTGCTGGAGCACTGG	0	0
sgTGGT1_200320_4	TGAAGTGCACTGGAGCGCGC	0	0
sgTGGT1_200320_5	TGACCAATCCACCAGGGAGG	0	0
sgTGGT1_200320_6	CCACAGAACTTACTTCGGCG	0	0
sgTGGT1_200320_7	GCGCTCACCGAACTCGGTGA	0	0
sgTGGT1_200320_8	GTTTACCTGCAGCTACGGCA	0	0
sgTGGT1_200320_9	TGTCAATGTAGGGCTTGCAG	0	0
sgTGGT1_200330_1	GATCGCGTCCATAATGGCAG	10	4
sgTGGT1_200330_10	AGCCTGCCTCCTGCTAGGGA	147	41
sgTGGT1_200330_2	GAAGGCAGAGCCATAACAAG	8	12
sgTGGT1_200330_3	GATTGAGCTCCTCCACGGGA	3	0
sgTGGT1_200330_4	AGAGGTTACGGAGAAAGCAG	14	0
sgTGGT1_200330_5	GGAGCTTCTAAGAGATCTCG	22	34
sgTGGT1_200330_6	GCAGTAGGAGCTCTAATCAG	20	9
sgTGGT1_200330_7	GAGCGAATCTACCCTTGTGG	5	2
sgTGGT1_200330_8	GTTAAATGACACGCAAAGCG	36	52
sgTGGT1_200330_9	TGACGGAGAGTCCGTCACCG	6	14
sgTGGT1_200340_1	GCGGCGCTTTCAGCGCCCAG	0	0
sgTGGT1_200340_10	GTTCGGGGAGTACGACATGG	92	144
sgTGGT1_200340_2	CAGTCTTCCAAAGTATACAG	375	353
sgTGGT1_200340_3	GCTGGAGCAGCGCTTACACG	177	30
sgTGGT1_200340_4	GGTACGGTCTCCGTGCACTG	352	364
sgTGGT1_200340_5	TACCTACCGGAAATTAGCCG	8	11
sgTGGT1_200340_6	AAATCTTCGGGCGTGAAAGG	641	887
sgTGGT1_200340_7	GAAAGAGATACCGACGCAGG	17	35
sgTGGT1_200340_8	CCACGACATACTTCCACCAG	102	188
sgTGGT1_200340_9	CGTGTGTTACAAACGACGTG	116	179
sgTGGT1_200350_1	CAGGTTGTGATTCCCTGCGG	11	3
sgTGGT1_200350_10	TAGTGGGCAATTCCTTCCCG	46	44
sgTGGT1_200350_2	TCAGATATTCACACGACCGA	22	3
sgTGGT1_200350_3	AATCAACCCAGCCAACCCCG	97	20
sgTGGT1_200350_4	CACCAGCCCCGACAGAAGGG	28	19
sgTGGT1_200350_5	CCAAAACAGATTCTCTCCAG	162	188
sgTGGT1_200350_6	GGCCTGGCTGGGGTGTGCTG	448	410
sgTGGT1_200350_7	GATGGGGATGCAGCTAAGGA	215	343
sgTGGT1_200350_8	GCACGGACGGATAGAACTGA	25	9
sgTGGT1_200350_9	AAACAGTGAGAAGGAACGCG	19	6
sgTGGT1_200360_1	CCAATGAAGGTGGAACCCAG	106	116
sgTGGT1_200360_10	CAAGGCAAGCAAATGGATGA	14	11
sgTGGT1_200360_2	GAAGGTTGCTAACACAAGAG	51	48
sgTGGT1_200360_3	TAAGGGGACAAGTGCACTGA	8	9
sgTGGT1_200360_4	CAGATTTGGAGTATGACCAG	73	124
sgTGGT1_200360_5	GATGAAGGCAAGAAAAGTTG	8	2
sgTGGT1_200360_6	GGGGCGGCAGTGTCGCAAGA	52	80
sgTGGT1_200360_7	CATAAAACGTACACTACCGA	22	33
sgTGGT1_200360_8	AGGTGTAGTAAGCCCAATGA	184	40
sgTGGT1_200360_9	AATGCTGACAACGAACTCAA	255	109
sgTGGT1_200370_1	TGTTCCACTCGAAAAGGCGA	61	39
sgTGGT1_200370_10	ACAGAGGAAGAGCGTAGTCG	56	140
sgTGGT1_200370_2	GTGAAGAGACAGGAGGACAG	0	0
sgTGGT1_200370_3	GTAGGCTGAGACAGACGTGA	4	0
sgTGGT1_200370_4	GAAAGGCAGGGATTCAATGG	6	0
sgTGGT1_200370_5	GTAGACGAGCCAGCAACGAG	5	0
sgTGGT1_200370_6	GGCATGGGACCGGCAAGCTG	18	2
sgTGGT1_200370_7	GAAGACAGCAAAGAGCGAGA	0	0
sgTGGT1_200370_8	GCAGGATCTTCAGATGAGGG	14	10
sgTGGT1_200370_9	GCCGCCTGTCAGACCTACGA	44	18
sgTGGT1_200385_1	GGAGTTAAGGAGGAAAAGGG	40	45
sgTGGT1_200385_10	GCAGCAGGAGAGAATGGTAG	104	133
sgTGGT1_200385_2	GAGCGGATGCGCCTTCGCAG	113	103
sgTGGT1_200385_3	ACAGCGAAATCGAAAACCCG	3	2
sgTGGT1_200385_4	AAGGCTGCTGTTCCACGCGA	42	9
sgTGGT1_200385_5	AATGAGACAGGATGAAGCTG	153	220
sgTGGT1_200385_6	GGGAACGTGGCAGCAGGAGG	12	36
sgTGGT1_200385_7	GCATCTGGGTCAGATGCCGA	23	36
sgTGGT1_200385_8	GCACTGGAGACAACAGGGAG	642	999
sgTGGT1_200385_9	GAGACCAATATCATCACTCG	141	47
sgTGGT1_200400_1	GAAGCGCCTGGGCAATCCCG	0	0
sgTGGT1_200400_10	GCTGTCTCCCCGCAGAAAGG	0	0
sgTGGT1_200400_2	GGAGTCTCTCTCCACACCGG	26	33
sgTGGT1_200400_3	AGGGAGGTTGAAGGAAGCAG	0	0
sgTGGT1_200400_4	GTACACCCCTGAGACGGCGG	24	22
sgTGGT1_200400_5	GCTTGCAACAGAGACTCTGG	3
sgTGGT1_200400_6	GGACTGCCCTCGAAAACCGG	7	3
sgTGGT1_200400_7	CTAGACGGCAGAGCAGCCGA	0	0
sgTGGT1_200400_8	ATGAAGAGTTGAAAGGGCAG	0	0
sgTGGT1_200400_9	CACCCCAGGAGACTCTACCG	0	0
sgTGGT1_200410_1	GCAGACGGCGCGGAACACGG	158	169
sgTGGT1_200410_10	GGTGTGGGCGGGATACCCCA	5	9
sgTGGT1_200410_2	GAGAAACAGGGAGAAAGCCG	20	10
sgTGGT1_200410_3	CGACAGACAAGACAACGCCG	253	376
sgTGGT1_200410_4	AATCAGTCCCCGCCCAGCGG	41	41
sgTGGT1_200410_5	GCTAGAGGGAAGAAATGCCG	35	7
sgTGGT1_200410_6	GAAGCGCGAGCGACAGCGGG	91	62
sgTGGT1_200410_7	ACATGGCGGGGCCGACACGG	7	8
sgTGGT1_200410_8	GAAATCTGCGACAGACATGG	2289	2015
sgTGGT1_200410_9	GAAGCCGCGCGCAAGAGGGG	0	0
sgTGGT1_200430_1	AGAAGCAGGAAACACGCCGG	4	10
sgTGGT1_200430_10	GAGACGGAATCGAAGAGGCA	25	29
sgTGGT1_200430_2	CGAGGTGTGCGTACATCCGG	57	12
sgTGGT1_200430_3	GGAGCTTCTGAGTCTTCTGG	34	63
sgTGGT1_200430_4	GAACTCGCCCTGGACTCCGG	12	13
sgTGGT1_200430_5	CGAGCGAGTCGCACGCCCAG	91	99
sgTGGT1_200430_6	TCGAACGCCATCCACGCCGG	75	111
sgTGGT1_200430_7	CCGTCAGGCAATTCGAACGG	69	102
sgTGGT1_200430_8	CCGGAGGCAGACGAGACAGG	21	0
sgTGGT1_200430_9	GGGTGCTGTGCGGAGCGGAG	11	23
sgTGGT1_200440_1	GAAGGTCGGTACACGAGCGG	10	0
sgTGGT1_200440_10	ATTCCTCGCAGGAAAAGCAG	9	6
sgTGGT1_200440_2	GGCACTGCGGAAGTGAGCAG	256	463
sgTGGT1_200440_3	GAGAAGTGGAGAGGGCACTG	7	2
sgTGGT1_200440_4	GGCAGGCGAGGAAAGCGCGA	38	14
sgTGGT1_200440_5	GGAGACAGGAGAAAGCAGGG	0	0
sgTGGT1_200440_6	GATTCCCCACTACTACCCAG	160	235
sgTGGT1_200440_7	GCGGGATGAAGAAACCGACG	5	0
sgTGGT1_200440_8	TCCGAAGAAACTCCAGGCGA	13	0
sgTGGT1_200440_9	GCCGATCTGGGAGTGTCTGG	29	4
sgTGGT1_200450_1	GATGAGTCGGTGCCGAGCGG	236	116
sgTGGT1_200450_10	GACGAAGAGGGCGATTGCGG	24	41
sgTGGT1_200450_2	GAATGAGCAAAAGCATGCGC	286	267
sgTGGT1_200450_3	AGCGATCAGAGAACAACTGA	24	44
sgTGGT1_200450_4	CTTTTCGGCCAACTCCCCGG	817	1424
sgTGGT1_200450_5	GGACCACCTCACTCCTGCGA	31	10
sgTGGT1_200450_6	AAGCCGATTCGTTTCTGCGG	59	44
sgTGGT1_200450_7	GGAAACGGGCACAAAGGAGG	5	0
sgTGGT1_200450_8	GAAACTCGCAGTCCACACAA	24	29
sgTGGT1_200450_9	AAGGAACTTCAGGCGCGCCG	16	14
sgTGGT1_200460_1	GAAACAGTTCCCAAGAGCGG	24	12
sgTGGT1_200460_10	GGAGCCCGACTGCTTGAAAG	33	14
sgTGGT1_200460_2	CCATAGAGCAGATTTCCCGC	11	11
sgTGGT1_200460_3	TGTGGTCCTCACCTCTGCGC	21	25
sgTGGT1_200460_4	CGAGCTTCTGAGAAACATCG	4	2
sgTGGT1_200460_5	AAGCGGGAACGCGCACGCAG	25	20
sgTGGT1_200460_6	GGACTGTACGCAAGAAAACA	4	0
sgTGGT1_200460_7	GCAGATTCGCGACAATCGTG	463	526
sgTGGT1_200460_8	TGTGTCGCAGGAGGGGACAG	0	0
sgTGGT1_200460_9	CGCAGGGGTGAAGACCCCGA	2	3
sgTGGT1_200470_1	GCTGAGGAAGGTACTCGCGG	11	10
sgTGGT1_200470_10	AGGCTTCTTCCCACCAGAAG	6	0
sgTGGT1_200470_2	GCGGTGCGGAGACCAACAGG	18	20
sgTGGT1_200470_3	ACGCTGAACGAACACCGCGA	8	6
sgTGGT1_200470_4	CCAGAAGCGGCCACACGACG	250	319
sgTGGT1_200470_5	GAGGCGTCGAGACAGCGAAG	87	76
sgTGGT1_200470_6	GGTGCGCCGGAGGCTGAGGA	6	0
sgTGGT1_200470_7	GAGCGCCTTCATCGGAGCGG	13	8
sgTGGT1_200470_8	GAGGTGGACGGCATTGACAG	92	75
sgTGGT1_200470_9	GGAGAATACAGACGGTCCGG	14	9
sgTGGT1_200480_1	AAGCTGAAGGAATCACAGGA	4	0
sgTGGT1_200480_10	GGTATCGGCAGCGGGAGCGA	11	3
sgTGGT1_200480_2	AGGCGGCTTGCAGAAGGCGG	61	32
sgTGGT1_200480_3	GTGATTCACAGTGCTGATGA	28	83
sgTGGT1_200480_4	AGCTATCTTGGGACTGCTGG	102	140
sgTGGT1_200480_5	TCGTACAAAGACGATGATCG	12	13
sgTGGT1_200480_6	TCCCCTAGCAGGGAAGCTGA	4	7
sgTGGT1_200480_7	GGCCAAAGTAGTCCTTTCCC	911	1399
sgTGGT1_200480_8	CTGTCAAGCTACAGCAATGT	112	139
sgTGGT1_200480_9	GTTTGCCAGAATCCCCTAGC	396	323
sgTGGT1_200590_1	AGTGCTTCAGAACTAGACCG	589	648
sgTGGT1_200590_10	GACCTGCCCGTCCGGAGCGT	206	112
sgTGGT1_200590_2	GAGACGAATACTGATTGGAG	42	21
sgTGGT1_200590_3	CAGTTGGACAGACACACGAG	200	135
sgTGGT1_200590_4	CGAGAGGGTACAACAGTCGG	20	9
sgTGGT1_200590_5	GAACACTCGAAAGTAACGAA	29	32
sgTGGT1_200590_6	ACCGAGAACGGAATCAACCA	157	175
sgTGGT1_200590_7	GACGGGAGCTGGAAAGCGGT	76	40
sgTGGT1_200590_8	ATGACTCAATTGTAGCACCG	23	24
sgTGGT1_200590_9	ACTTCAAGGATCCAACGCTC	208	170
sgTGGT1_200595_1	TAGAGGAGTTCAGACCACGT	6	6
sgTGGT1_200595_10	GACTTTTCTAAGGCTACTCC	511	509
sgTGGT1_200595_2	GCTGCAGCATCACTCCGACG	81	87
sgTGGT1_200595_3	GTATTGTGTTTGAGAGGGCA	29	71
sgTGGT1_200595_4	CAAGTATTGATGGGGAGAGA	24	26
sgTGGT1_200595_5	ATGAAACACTGGACATCCAT	50	17
sgTGGT1_200595_6	TTGCGACAAGGAAGCTGCCA	27	13
sgTGGT1_200595_7	TTGGCGACAGGAGGAAAACC	69	72
sgTGGT1_200595_8	CTACTCCGGGAAGAGGGTAG	4	2
sgTGGT1_200595_9	TTGCAGCAGGCATGAAACAC	122	20
sgTGGT1_200600_1	AGTAAGCCATGAATCCACGG	30	24
sgTGGT1_200600_10	GACGCACAGTAGCGTACTGC	36	13
sgTGGT1_200600_2	AACATTGTCAGACTGAACGA	14	2
sgTGGT1_200600_3	GAAACCAGTCTGTGACGCGG	31	38
sgTGGT1_200600_4	GTGGAGGCGGGCAACAACAG	49	28
sgTGGT1_200600_5	GAACACGACATGACATAGAG	280	229
sgTGGT1_200600_6	GGCGTTGTCGTTCTTGAAGG	128	271
sgTGGT1_200600_7	GTCACGCGGCGACGTGAGGG	21	12
sgTGGT1_200600_8	ATCGTCGAGCAAGATGCCCA	21	41
sgTGGT1_200600_9	ACAGACGTGACGTTTGGCGC	39	36
sgTGGT1_201100_1	CAGTGCCGTCACCATCGCGG	91	84
sgTGGT1_201100_10	GTGAGGGTGGTGGGGAGGGC	3	35
sgTGGT1_201100_2	GATGGTGATGATGATGGTGG	0	0
sgTGGT1_201100_3	GGTGCGGAGGGTGAGGGTGG	0	0
sgTGGT1_201100_4	GGCGGGTGAGGATGGTGCGG	3	0
sgTGGT1_201100_5	GACGAGGAGGGTGCGGGTGG	0	2
sgTGGT1_201100_6	TGAGGCGGCTGGGATGGCGG	21	13
sgTGGT1_201100_7	GGAGGGTAAGGCTTCATTGG	43	79
sgTGGT1_201100_8	GTGCATGCTGGCCTTTGGTG	148	165
sgTGGT1_201100_9	GCGAAGAGTGAGACGAAGCG	23	7
sgTGGT1_201110_1	GAGAGATGCAGCCAAAGGGA	0	0
sgTGGT1_201110_10	GCGCGTTCGCGACAGAAGAG	0	0
sgTGGT1_201110_2	ACAGTGAAGCAGTGAGACGC	2	4
sgTGGT1_201110_3	TGGGAAAGCCCAATCTGCGA	13	4
sgTGGT1_201110_4	GATGGGGCTGGAAATGACAT	272	492
sgTGGT1_201110_5	GTCGGACTCACACAACATGG	8	35
sgTGGT1_201110_6	ACATCGAGACAGCGAGGAGA	0	0
sgTGGT1_201110_7	TGCGCATGCATGCATCGGAG	29	6
sgTGGT1_201110_8	GTTACGAGCGGATGGTGCCA	164	96
sgTGGT1_201110_9	CGTAGGAATGGGTTTGGAGA	0	0
sgTGGT1_201120_1	GGACCGAGGAAGCGACACGA	14	6
sgTGGT1_201120_10	GTGGCGATCTTGAACGACCG	25	6
sgTGGT1_201120_2	GGAGCGCCGCCAGGTTACGG	8	2
sgTGGT1_201120_3	GGAGAGACAGAACGAGGACG	0	0
sgTGGT1_201120_4	CAAGAGAGTGAACCAAAAGG	31	59
sgTGGT1_201120_5	GAGGAGGCGAAGGGAAGCGA	0	0
sgTGGT1_201120_6	GAAGCATCGAAGGACAGCGG	14	4
sgTGGT1_201120_7	ACAGCGATCAACATCCCCAG	144	83
sgTGGT1_201120_8	GAGATCATGCGGGATAGCGG	99	112
sgTGGT1_201120_9	GTACGCGTAGTAAGAAGCGG	444	420
sgTGGT1_201130_1	GCCGGGGATCACTCACGCGA	205	179
sgTGGT1_201130_10	GAACGAGACGGGACGCGCGT	388	365
sgTGGT1_201130_2	GCTGCTTGAGGCAGACGCCG	34	26
sgTGGT1_201130_3	GCAGATGCTCGAAGAGCCGC	20	47
sgTGGT1_201130_4	GTCCAGAAGCTGCACCGCGA	233	312
sgTGGT1_201130_5	CTTGAGTGATAAGATGACGG	96	94
sgTGGT1_201130_6	GGAAGCTGCCACTGTCGTGG	16	0
sgTGGT1_201130_7	ACCGCATTCACATCCACCCG	853	1719
sgTGGT1_201130_8	GTCGAAGGAGCTGAGAGCGC	5	4
sgTGGT1_201130_9	GAAGTCGGCGATGCGTGCGC	23	31
sgTGGT1_201140_1	AATGAGAGGAGATGCCGAGG	0	0
sgTGGT1_201140_10	GCAGGCGAAGGAAAGTGAGG	0	0
sgTGGT1_201140_2	GACGAAGTCGAAGGATGCGC	25	37
sgTGGT1_201140_3	TAGGAGGACTTGAAGGGAGG	55	21
sgTGGT1_201140_4	CGAACGACGGACCCAGACAG	7	2
sgTGGT1_201140_5	GACCGGCGACAAGCGAACGA	31	35
sgTGGT1_201140_6	GAGCCGACACAGGGGACCCG	24	13
sgTGGT1_201140_7	GCAGTCGGAGCAGGCGGAGG	12	3
sgTGGT1_201140_8	GGATGCTGCGACGAGAGGGA	27	8
sgTGGT1_201140_9	TGAGGAGGACAGCTCGGCGG	24	21
sgTGGT1_201150_1	GAAGTGTCAGAGGAACACGA	10	6
sgTGGT1_201150_10	GGCATAGTGGAGCTGCGCCG	149	141
sgTGGT1_201150_2	GTAGGGAGCTCGAGGAGCGG	37	25
sgTGGT1_201150_3	GAAGAAGTGGCGCAAAGGAG	8	10
sgTGGT1_201150_4	TGAGTTCCGCAACGAAGCGA	2	3
sgTGGT1_201150_5	GAGGGGACTGAAGAACGGGG	0	0
sgTGGT1_201150_6	TCAGCTCGTGAAAGAAGCGC	20	20
sgTGGT1_201150_7	GCAACCTCCCCGAGAAGAGG	13	8
sgTGGT1_201150_8	GAGCAGCCGTGCGCTACCAG	128	94
sgTGGT1_201150_9	TCCGAGACTTTCGATCACGG	82	175
sgTGGT1_201160_1	GCGAGTCAACATCTACGCCG	22	41
sgTGGT1_201160_10	AAGCACGGTACCACAGGAGA	181	515
sgTGGT1_201160_2	GAGACGGCGAAGCGCCGGGA	59	65
sgTGGT1_201160_3	GGCAACCACGGAGTCACCAG	110	232
sgTGGT1_201160_4	GCAGCCACACCGAGAGAGGG	99	68
sgTGGT1_201160_5	GTGGCTGCGGAGCAAAGGTG	102	71
sgTGGT1_201160_6	GAAATGGGCAACTTGACAGG	14	9
sgTGGT1_201160_7	GTGGAGTTGAGCCGACACCG	271	281
sgTGGT1_201160_8	GCACTGCGAAGAGCACCGCA	25	11
sgTGGT1_201160_9	GAACGAATCGTTCGTGGCGA	10	14
sgTGGT1_201170_1	AGCGCGCCAGAATCTCCCGG	176	139
sgTGGT1_201170_10	CTGCCGGCTTTGCGTCGTAG	419	935
sgTGGT1_201170_2	GAAGTAGTCATGTAACGTTG	3	11
sgTGGT1_201170_3	CAAGGGCACGAGACAGCCGC	29	55
sgTGGT1_201170_4	GAGGCTCTTCGAAAGAACAA	142	157
sgTGGT1_201170_5	GCATTCATGTCCTCTTGAGG	109	163
sgTGGT1_201170_6	ACAGGAAGCTCCTTTTGGGA	68	66
sgTGGT1_201170_7	GGAGCAATGGAGCAGCCAAC	98	203
sgTGGT1_201170_8	AATGCTGTCGTAGAGCGCAT	131	212
sgTGGT1_201170_9	AAACTTCCACTACATCCTGC	50	34
sgTGGT1_201180A_1	AAGGACCCGGAAGAACCGCA	12	4
sgTGGT1_201180A_10	GAGCAGCTTCCAATGCCCGA	197	288
sgTGGT1_201180A_2	GCGCTCGGCTCTTAAAGAAG	0	0
sgTGGT1_201180A_3	GCCGCTGATACGCGACCAGG	60	29
sgTGGT1_201180A_4	GCGTCGTTCACATCTCCGGG	21	27
sgTGGT1_201180A_5	AGATTGAAGAAGCCGAGCGA	41	38
sgTGGT1_201180A_6	AGAGATACTGGTCGCAACGG	105	89
sgTGGT1_201180A_7	ACAGACAACTCTGAAGGAGG	39	20
sgTGGT1_201180A_8	CAGCAGAGTGGACAGAGCTG	165	396
sgTGGT1_201180A_9	GCAGCGGTAAAGTCCGCGGA	12	0
sgTGGT1_201180B_1	GGAGGAGCTTGAGTCGCCTG	51	58
sgTGGT1_201180B_10	CGACGGCAGAAGGATTGCCG	97	84
sgTGGT1_201180B_2	TAGCCCACCGGCTGACGAGG	56	52
sgTGGT1_201180B_3	GACGAGGAGGAGGATGAGTG	24	8
sgTGGT1_201180B_4	GCCTCGGCAAGGACTCATGC	18	41
sgTGGT1_201180B_5	GCTCCGGAGGCGACGGCAGA	28	38
sgTGGT1_201180B_6	ATTCACATTCTCTGATGAGG	438	393
sgTGGT1_201180B_7	GTCTGACGAAGAAGCCAAAG	12	28
sgTGGT1_201180B_8	AGCGCAGCCAGTTAGCCCAC	43	58
sgTGGT1_201180B_9	TCTGTCGCCTCCGGAGGCGG	7	3
sgTGGT1_201190_1	AGAGCGGCAAAGAAGAAAAG	0	0
sgTGGT1_201190_10	GTGCCGTCTGCCCCAGCGTA	122	186
sgTGGT1_201190_2	GCACAAAACAAACTGACACG	47	27
sgTGGT1_201190_3	GTCGTGTGTTGCGTCAAGGG	31	28
sgTGGT1_201190_4	GTTCCGAAAAGCCACTAAGA	111	68
sgTGGT1_201190_5	AATACTGACGCGCCATACGC	16	9
sgTGGT1_201190_6	AAAAGTGGCCAGCTGCGTCA	64	31
sgTGGT1_201190_7	AGACACAGAACCCGCGAGAG	28	14
sgTGGT1_201190_8	TGTTGCTAGAGTTTTCTGGG	8	6
sgTGGT1_201190_9	GGGAATAGTCTCCGTCTTAG	272	367
sgTGGT1_201200_1	GCCTCCAGACACATAATCCG	2	0
sgTGGT1_201200_10	GAGTGAAGAGCAGCTGGCTG	9	8
sgTGGT1_201200_2	AGTGAAAGCCAAGCTGGCGC	14	4
sgTGGT1_201200_3	TTCTCCGCAAACGAAAGCGG	0	0
sgTGGT1_201200_4	GCGGCAAGTCGTCATTCCAG	0	0
sgTGGT1_201200_5	GCATCGCGAAGAAGGCCGAG	49	28
sgTGGT1_201200_6	GAAGCTACGACGGTTCACAG	2	5
sgTGGT1_201200_7	GCCATGGCTCTGTCGCGGGA	32	34
sgTGGT1_201200_8	AACCATGTGGGGAGAATCGG	0	0
sgTGGT1_201200_9	GATTCGCCAGAATCTGATCG	3	0
sgTGGT1_201210_1	GAGGTGCAGACGAGACGCGC	9	2
sgTGGT1_201210_10	GCGGGTGGGGAAAGGCGCAG	0	0
sgTGGT1_201210_2	GGAAAAGCCCAAAGCAGAGA	12	10
sgTGGT1_201210_3	GCCGAAGGAAAGGGGACCGG	0	0
sgTGGT1_201210_4	CGACCAGACGGGAGAAGCAG	0	0
sgTGGT1_201210_5	AGAGAGAGAAGACGACCAGA	25	4
sgTGGT1_201210_6	GCAGGGCGGCTCTCTGGGGA	3	0
sgTGGT1_201210_7	GCACTCCAAGCCTCATGCAG	56	35
sgTGGT1_201210_8	GAGGAGGCGAGTGTCGCTCG	0	0
sgTGGT1_201210_9	GATATCTCGCCGCGAAAAGG	12	15
sgTGGT1_201220_1	TCAGAGGGAAATCGACACGA	0	0
sgTGGT1_201220_10	GAGACAGCTCGAGCTTCAGA	0	0
sgTGGT1_201220_2	GCCGCCCACAGAGGTCGCCA	0	0
sgTGGT1_201220_3	GAAGAAGACGAAAGATCAGG	14	11
sgTGGT1_201220_4	AGATCGAGGGAAGAGACGCG	0	0
sgTGGT1_201220_5	GCGAACAGCTCCTCCAGCGA	0	0
sgTGGT1_201220_6	GCAGTTATCGCAGAGAGGCA	114	355
sgTGGT1_201220_7	GGGACATGCAGACGCCACCC	0	0
sgTGGT1_201220_8	ACAGTTCGTACACTTCCCCA	0	0
sgTGGT1_201220_9	GGTCCGCCGAAATTGTCGCG	2	0
sgTGGT1_201230_1	GACGAGACGCCGAATCGCGG	6	5
sgTGGT1_201230_10	AGGCGCAGGCGACATCACGA	406	68
sgTGGT1_201230_2	GAAGGAGATCGGAGAAGCCG	0	0
sgTGGT1_201230_3	GCTTCCTCCACAGAGAGCGA	31	17
sgTGGT1_201230_4	AAAGGAGCCAAACGCGACAG	4	0
sgTGGT1_201230_5	GAAGAGGGGCAGGAAGCTCA	4	0
sgTGGT1_201230_6	GAGCGGAATAGTGGCTACAG	20	0
sgTGGT1_201230_7	GAAACTTCGGGAGGTGACGG	3	3
sgTGGT1_201230_8	GTGGGGAGAAGAGGACGACG	0	0
sgTGGT1_201230_9	GAGGAGAGTTCTGAGAGTGG	101	43
sgTGGT1_201240_1	AAGAGGCCGCCATTCCACGA	53	31
sgTGGT1_201240_10	GAAGAAAGATTCTTGGCCAC	28	13
sgTGGT1_201240_2	TGTGCTCGAAGACGACACGC	287	172
sgTGGT1_201240_3	GATACTCGTCATGCAGGCTG	55	45
sgTGGT1_201240_4	AATGCCGGGCACCCAAAGCA	22	10
sgTGGT1_201240_5	AACATGACGAGCCACCATCG	11	18
sgTGGT1_201240_6	CGACTGCTGGGCTGATGCTG	4	24
sgTGGT1_201240_7	AGCACAGCTGCAGATGCCAG	47	69
sgTGGT1_201240_8	TGTCACCTCGTACATGGAAG	17	21
sgTGGT1_201240_9	ACGACGTTGTCGGTGCATGG	33	9
sgTGGT1_201250_1	GGAGAGGCAGAGCAGCGGGG	0	0
sgTGGT1_201250_10	CCGGAGGAGGCACATGGCCG	29	36
sgTGGT1_201250_2	GCAGCATGGAGACGAAACGG	16	11
sgTGGT1_201250_3	GGCGCGGAGAAACAGAGCCA	111	132
sgTGGT1_201250_4	GATGATCAGTCCGGAAGCGC	67	54
sgTGGT1_201250_5	GGGCTGGGGAAACAACCAGG	25	14
sgTGGT1_201250_6	GTCTCACGAAGCTATCGCGA	27	37
sgTGGT1_201250_7	GAGCTTCTCGAATACCGCGT	76	102
sgTGGT1_201250_8	GCTCGTGCCAGCGAGACCGG	87	167
sgTGGT1_201250_9	CAAGATGTCCAAGAGTCCGG	100	106
sgTGGT1_201260_1	CAAATGATGCGACCAACATG	26	20
sgTGGT1_201260_10	CAGGTCGGCTGCGTATTCGG	69	67
sgTGGT1_201260_2	GTTGGGGCCCTCACATGAGG	14	17
sgTGGT1_201260_3	ATGTATCGAAGAGGCCGGGG	32	30
sgTGGT1_201260_4	AGGGGTGGCCACCGAGGAGG	74	69
sgTGGT1_201260_5	AGAGCGCCTCTAGATTCAGG	18	5
sgTGGT1_201260_6	GCAAAGGACGACAAACGCCC	13	2
sgTGGT1_201260_7	TCAAAAGCAGAAACCGGCGA	44	40
sgTGGT1_201260_8	AACATGTGGCACTCACCCGT	239	371
sgTGGT1_201260_9	GCAGAACACTGAAACGCTAG	33	25
sgTGGT1_201270_1	GCAGACGGTGACGCAGACGA	0	0
sgTGGT1_201270_10	GAAGTAACAAAGGCAGCAGG	0	0
sgTGGT1_201270_2	GAGGCGAAAAGGCCTACACA	0	0
sgTGGT1_201270_3	AAAGCACCGTAACGAACGCA	0	0
sgTGGT1_201270_4	GAAGTGGTGTTGCGTAGAAG	0	0
sgTGGT1_201270_5	GGCAATGGATGAGTCAGCGA	0	0
sgTGGT1_201270_6	GTGAGGAAACACGAGAACGA	11	0
sgTGGT1_201270_7	GAGGTGCTCAAGGAATACAG	34	23
sgTGGT1_201270_8	GTTTTCAGAAGAGGAATGGG	0	0
sgTGGT1_201270_9	ATGGGTGGAAGAGCTAACCG	3	0
sgTGGT1_201380_1	TCGTCTGGAATGAAGACCGG	12	6
sgTGGT1_201380_10	GGAGTCGACAACCCGACGCC	25	13
sgTGGT1_201380_2	GCATCTCCGGTGCAATCGTG	143	131
sgTGGT1_201380_3	GCCGTGTTTCGACAAAGTGG	35	15
sgTGGT1_201380_4	GCAGACTGGAGCACCTCCAG	61	24
sgTGGT1_201380_5	GAAGGACGCAGGGATCGTGG	4	0
sgTGGT1_201380_6	GCCATGCTCTCAACCAGAGG	127	177
sgTGGT1_201380_7	TGGACGCGGGACTGTCGCGA	56	30
sgTGGT1_201380_8	GGCTCACGCGGACCACGCCA	0	0
sgTGGT1_201380_9	GCGAGGAGAGGAACTCGTCG	9	10
sgTGGT1_201390_1	GGCCAGGCCACAAAGCGCGA	45	74
sgTGGT1_201390_10	CTTCTGGCCCGGTTACCTCG	530	925
sgTGGT1_201390_2	GGCCTGGCCACAGCGAGCCA	91	80
sgTGGT1_201390_3	GGATGCCTTTGCAGCCAGGG	292	474
sgTGGT1_201390_4	CAACTGCAGCGGCACCCACG	29	24
sgTGGT1_201390_5	TCATTTACTTCTTTTCGCGG	213	240
sgTGGT1_201390_6	CTTGGTGACAGGGTATGCAC	52	20
sgTGGT1_201390_7	CGTCTTGAAACGTTGTGCCG	46	53
sgTGGT1_201390_8	AGCCAGGGTGGCGGGTGCGA	217	302
sgTGGT1_201390_9	CAAGGCCACGGCAACTGCAG	74	65
sgTGGT1_201400_1	CGTCTGCCTCGAACAAGCGG	466	953
sgTGGT1_201400_10	GAGGGGAGGGAGCAAAGGCG	0	0
sgTGGT1_201400_2	AGGACGCGACACACAAGCCG	389	796
sgTGGT1_201400_3	GACTCCGCGAGAGCTCGCGG	19	5
sgTGGT1_201400_4	AAAGAGGATGGAGTCCCCGG	19	13
sgTGGT1_201400_5	GGTGGTTCAAGAGGAACCGG	8	6
sgTGGT1_201400_6	GAGACAACGGCGAAGAGAGG	52	61
sgTGGT1_201400_7	CGACCGACGACGCCTAGAGG	409	100
sgTGGT1_201400_8	GGCACAGGTCGAAGCAGCGA	62	73
sgTGGT1_201400_9	GAGGCGAACGGGTGATCTGG	18	12
sgTGGT1_201520_1	GCGTGTTACCAACATCGCCC	203	137
sgTGGT1_201520_10	AATGCATGGAGTCCGAGCCT	40	62
sgTGGT1_201520_2	GTACAACAGGCTTATAGAAG	59	17
sgTGGT1_201520_3	GATGAGGTGAAAGTGGAACG	0	0
sgTGGT1_201520_4	GGTTTTGCAGTGATTGGCGA	34	13
sgTGGT1_201520_5	CAAGGCAGTAATGTTGTCGG	27	21
sgTGGT1_201520_6	GTGTGTAACCAGGTTCACCA	37	69
sgTGGT1_201520_7	ATCACGTGCCAAATGATCCA	0	0
sgTGGT1_201520_8	GTTGCAACGCCGCGAATCCG	10	6
sgTGGT1_201520_9	TCCTCCTTCAGAAGCCTCCG	111	85
sgTGGT1_201630A_1	ACTTTTCTACTCTCCGGCGA	14	2
sgTGGT1_201630A_2	CATGATGTCACTCCCATCGC	64	43
sgTGGT1_201630A_3	AGGCGTGTTTACAATAGCCG	9	24
sgTGGT1_201630A_4	CAGTGACAAGAGAACTGCCG	42	42
sgTGGT1_201630A_5	TGTACCGCATGGCTTCCGGT	458	451
sgTGGT1_201630A_6	CACGTACTCGATGTACCGCA	337	564
sgTGGT1_201630A_7	CATCATGGTCATGAAAACGA	2	10
sgTGGT1_201630B_1	CAGATGATCCAGAGGAGTGG	58	27
sgTGGT1_201630B_10	GGCTTCGCAGTGATCGGAGA	104	257
sgTGGT1_201630B_2	GCCTGTAACCAACATCGCCC	49	36
sgTGGT1_201630B_3	CTACTCCAGCAGGCTTACGG	93	185
sgTGGT1_201630B_4	GAAAATTCGGAGCTTGGCTG	25	16
sgTGGT1_201630B_5	ACGTAGATGGAGAAGACTGG	64	54
sgTGGT1_201630B_6	CTGGAGGACGAATTTCGGCA	28	16
sgTGGT1_201630B_7	GGTGCCTAAGATCAGCGACG	78	53
sgTGGT1_201630B_8	GTCCGACAACATAACCGTCC	10	14
sgTGGT1_201630B_9	GGCTGCCTAGAACATGGGTA	10	3
sgTGGT1_201640_1	GCGCTGCAACCACGACGGGG	32	35
sgTGGT1_201640_10	CACTCGGCAAACCAATCTGG	7	7
sgTGGT1_201640_2	GGAGCACCAAATGAACCCAG	73	28
sgTGGT1_201640_3	GAAACGCGGGTGAAGCGCAG	51	39
sgTGGT1_201640_4	GCGGCAATCAATGATGGTGG	27	22
sgTGGT1_201640_5	ACAGGTGTTGAACCGAAAGA	196	208
sgTGGT1_201640_6	TGCCCTCCCAGACACAGGGG	30	21
sgTGGT1_201640_7	ACAGTCAGAGGACAATGCCG	2457	4582
sgTGGT1_201640_8	GCATGCGGTCCAAGACGCCC	194	279
sgTGGT1_201640_9	GCCTGGTGCTCCGAACGACG	19	4
sgTGGT1_201650_1	AGAGCCAGTCCTCAAAGGCG	2	7
sgTGGT1_201650_10	GACAGGGAAGAAGGGCCACG	83	57
sgTGGT1_201650_2	GGGGTCTAGAGGAGGAACAG	26	4
sgTGGT1_201650_3	GGCATGGACGGAGAAAGATG	3	3
sgTGGT1_201650_4	GCGCTCGAGAAAAGCCCCAG	51	66
sgTGGT1_201650_5	CGTGAAGACGGGAGGAGCGG	34	36
sgTGGT1_201650_6	AGTGAGAAGCAGGAATGGGA	52	26
sgTGGT1_201650_7	AGAGTGGAAGACGCAAATGC	4	0
sgTGGT1_201650_8	TGGAAGCTCAGGCAAAACAG	8	2
sgTGGT1_201650_9	GAAGTTGCTAGATCATCTCC	112	174
sgTGGT1_201660_1	GGGGAGGACGGCAACAGCAG	31	23
sgTGGT1_201660_10	GAGCAAATCGGAACCACCAA	29	23
sgTGGT1_201660_2	GGTGGGCAGAGCAACTCCGA	26	25
sgTGGT1_201660_3	AGCATGGAGCGTCGACACGG	45	39
sgTGGT1_201660_4	GAGGTAGAGTACCCGGACGA	11	5
sgTGGT1_201660_5	GAGCAATACATGCCGTCCAG	14	31
sgTGGT1_201660_6	TGGTGATCAGAAAGAAGTGA	2	0
sgTGGT1_201660_7	GGTTTCCAAATGCCTCCTGG	191	109
sgTGGT1_201660_8	ATTGAGGCAATACCACCAGG	127	309
sgTGGT1_201660_9	ATGCGTGGAAACCAAAGCGG	6	25
sgTGGT1_201670_1	AAGACACGCAGCGCCCACCG	2	0
sgTGGT1_201670_10	GAAGCACCTCGCGTCCGCGC	27	22
sgTGGT1_201670_2	GGCGAAAGAGAAGAAGGCGA	12	6
sgTGGT1_201670_3	GAAGTCGAACTCACAACTGG	51	45
sgTGGT1_201670_4	GACAGGCCACCCAGACGGCG	90	89
sgTGGT1_201670_5	GCGGATGGAAGACAAAACCG	76	76
sgTGGT1_201670_6	AGGAGACGGAGAAGGTACCG	37	26
sgTGGT1_201670_7	GAGCTGGAAGGATCAGGAGA	13	29
sgTGGT1_201670_8	CCGCTGCACTCTCCTCGCGG	96	127
sgTGGT1_201670_9	GGAACGGCTCGAGGTCCTGG	61	38
sgTGGT1_201680_1	GAGGTGTTCAGACAGTGCAG	4	0
sgTGGT1_201680_10	GAATGAAGTGACAAACGCGA	0	0
sgTGGT1_201680_2	GACGCAGGCGAAAGAGTCGG	0	0
sgTGGT1_201680_3	GATCGAGGTTCGCTCGGCGG	4	0
sgTGGT1_201680_4	GTCGCGAGAAACTCATGCGC	0	0
sgTGGT1_201680_5	GAGCACGGCGAGGACGGCGA	0	0
sgTGGT1_201680_6	GCGCTCACCGCGTCCAACAG	24	18
sgTGGT1_201680_7	GCGGTGCACATGATTTGCCC	0	0
sgTGGT1_201680_8	GCGTCGCCTCGAGAAACAGG	0	0
sgTGGT1_201680_9	AGCAGGAGAAAATCAAGCAG	0	0
sgTGGT1_201690_1	GCAGAAGACGAAAACAGTGA	89	59
sgTGGT1_201690_10	GTAGTCAAAATGGGGACCGT	283	435
sgTGGT1_201690_2	GTAGCGAGAGGGAGTAAAAG	6	4
sgTGGT1_201690_3	GCAGTCGAACAGACAGAGCG	31	17
sgTGGT1_201690_4	CCGGTCTGTCCGGAAGGCGG	28	8
sgTGGT1_201690_5	CAAGGGATTGGGATGGCAGG	164	149
sgTGGT1_201690_6	CCTGCCGGACGAGTTCGCCG	27	29
sgTGGT1_201690_7	GCAAACAGACCAGCCAAAGG	9	0
sgTGGT1_201690_8	GCAGCGCCAGCCAGAAGAGC	204	324
sgTGGT1_201690_9	GGAGCACCTGAAGGTCCGCG	11	16
sgTGGT1_201700_1	GCAGGAGGCAAGCAAACGGG	0	0
sgTGGT1_201700_10	GCAGGATTCTGCGGCAGCGA	2	0
sgTGGT1_201700_2	GGTGACGAAGAAAGAGACGG	0	0
sgTGGT1_201700_3	GAGGAAGGGAAAGACGACAG	8	6
sgTGGT1_201700_4	GAGCTCCTGGAGGAAAGTGG	0	0
sgTGGT1_201700_5	GGGGTGAACAGACTCTGAGT	0	0
sgTGGT1_201700_6	AGAGCCGTCGCTGCTCCCGG	0	0
sgTGGT1_201700_7	GAGAAGCAGCGAGGAGGCAG	0	0
sgTGGT1_201700_8	GCTGGGTTGGTGGAACCCCG	8	7
sgTGGT1_201700_9	GAAGGCGGATAGGCACCCAG	7	6
sgTGGT1_201710_1	GGAACTGCTGGGCGATGCGG	0	0
sgTGGT1_201710_10	TCTGCGACGACGCCTCCCGC	0	0
sgTGGT1_201710_2	TGGCCGCGCAGAAACGCCAG	0	0
sgTGGT1_201710_3	GAGGGGAGACGCGGAAGGCG	0	0
sgTGGT1_201710_4	TCGGCTGGATCACATCGAGG	0	0
sgTGGT1_201710_5	ACAGCTGGGGAGAGAAGACG	14	0
sgTGGT1_201710_6	GACCAGTGCGGAGAAACGCG	0	0
sgTGGT1_201710_7	CAGCCATGGCCGCCATGCGG	0	0
sgTGGT1_201710_8	AAGATGGGAGAATTCAACTG	0	0
sgTGGT1_201710_9	ACTGTGGAAGGCGCGAGCGA	0	0
sgTGGT1_201720_1	GAAGACGACAAAGGAGGCGG	0	0
sgTGGT1_201720_10	GGAAGCGGAATCTGGAGAGG	0	0
sgTGGT1_201720_2	AAAGTACGGCAGCATCGCGG	41	35
sgTGGT1_201720_3	AGGCGGAGGAGAAGAAGCAG	5	3
sgTGGT1_201720_4	AGCAAAGCGAGAAAGACCCG	15	6
sgTGGT1_201720_5	GAGCAGACGGAGATAAAGGG	8	8
sgTGGT1_201720_6	CATGCTGGATGGCTACGACG	36	63
sgTGGT1_201720_7	CGAGGCTTCCAAGTCCACGG	53	107
sgTGGT1_201720_8	GTGTCACCTGCTGAAAGCGA	28	35
sgTGGT1_201720_9	GAGAAGAAGAGAAGAACGAA	8	0
sgTGGT1_201730_1	CAGGGGAGAGATGGCGGCGG	100	83
sgTGGT1_201730_10	GAGAAGAGAGACAGCAAGAA	27	46
sgTGGT1_201730_2	AAAGGCAAGAGAGATGACGA	33	27
sgTGGT1_201730_3	AGAGCCAGGAAACGTCAGAG	9	8
sgTGGT1_201730_4	GCAACTGAGCGTCTGGACAG	144	193
sgTGGT1_201730_5	GAAACGAGCATCTTGGAAAG	114	174
sgTGGT1_201730_6	GTTCCTGCGACACAGCACAG	227	437
sgTGGT1_201730_7	GACTCGAAAGAGAGCGACAG	28	57
sgTGGT1_201730_8	GAGGAAACTGAGAGGGAACG	0	0
sgTGGT1_201730_9	CAAGGGGTTCCTGGTGACGA	0	0
sgTGGT1_201740_1	GACTGGTGAAGAAGCGCTGG	2	0
sgTGGT1_201740_10	GCGCGGAGAGAAGAAGGCAA	10	0
sgTGGT1_201740_2	GAGACAGACGAAAAGAAGGA	10	0
sgTGGT1_201740_3	GGAGAGCCAAAGGAGTGTGG	40	20
sgTGGT1_201740_4	GCACTGGGATGACGTCGCCG	7	2
sgTGGT1_201740_5	AGAGAAGAGGAAGAAGACAG	0	0
sgTGGT1_201740_6	GAGAGACAGAGTATCTCTGG	11	9
sgTGGT1_201740_7	GAGCCGCTCTCAGGTCCGAG	29	36
sgTGGT1_201740_8	AGTCTCAGCAGCTGACGCCG	31	46
sgTGGT1_201740_9	AGAGTACAGAGAGTCGTCGA	3	0
sgTGGT1_201750_1	GCATGCTCTCAACTCGAGAA	54	20
sgTGGT1_201750_10	CAACTGCGTACATGTCGCTC	119	104
sgTGGT1_201750_2	ATCTGGGCTCAGCAAGCGAG	107	146
sgTGGT1_201750_3	AGCGAGTGGCCGCGTCATGG	85	165
sgTGGT1_201750_4	CATGCATTTCCTCCATGACG	115	210
sgTGGT1_201750_5	CCGCCTTGGCCCTTCAGAAG	125	210
sgTGGT1_201750_6	ATTGCCGAGAATGCCGGGCA	267	247
sgTGGT1_201750_7	GACGTCAACCTCGACAACTG	42	62
sgTGGT1_201750_8	TACGAGTGCACCTACCGCCT	99	166
sgTGGT1_201750_9	TGTAGCTTCCCCAGTTGTCG	20	16
sgTGGT1_201760_1	GAGCTGCTTGGAACTCCCGC	14	5
sgTGGT1_201760_10	ATGGGGTCATTTGCATACGG	28	12
sgTGGT1_201760_2	GCGTATGAAAGACCTCCCGC	81	94
sgTGGT1_201760_3	ATGGCGGATCTCAAGAGCAG	5	5
sgTGGT1_201760_4	TGATCTCTTCGGAGTCTCGG	33	10
sgTGGT1_201760_5	GACCCCATTTCGCACCATGG	57	22
sgTGGT1_201760_6	CGCACGTGCATCCACTCCGG	22	12
sgTGGT1_201760_7	GGAATCGCCGCCACAGAAGA	54	33
sgTGGT1_201760_8	GCCCAAGATACAGTTGGCTG	28	38
sgTGGT1_201760_9	AACGCTCTCAATCACTGGCA	183	247
sgTGGT1_201770_1	TCATCGGCCGGTTTACACGG	8	2
sgTGGT1_201770_10	GCTCAGGTGGAACCTCGCGC	42	13
sgTGGT1_201770_2	GCAGAAGAGGAAGAAGGCAG	0	0
sgTGGT1_201770_3	TGTTGGTCATCAACAAGAGA	2	4
sgTGGT1_201770_4	GGAAGGGCATCTGCAAGCGG	27	8
sgTGGT1_201770_5	GCGCGGACTGTCCGAAGCGG	9	16
sgTGGT1_201770_6	TACAGGTTGGTGGAGAGCGG	7	0
sgTGGT1_201770_7	GAAGGAGGAAGCAGAAGAAG	0	0
sgTGGT1_201770_8	AGAGGGAGGACAAGGCGCGA	4	3
sgTGGT1_201770_9	GCATCCCCACACAGAAGAAG	22	2
sgTGGT1_201775_1	AGAGGCGAACAACAAACTAG	50	66
sgTGGT1_201775_10	CTTCGCATCAGGAATGCCGA	96	190
sgTGGT1_201775_2	GAGACTCACTGGCGAGACAG	172	65
sgTGGT1_201775_3	TCAGGCTGTGTATGTCGCTC	37	43
sgTGGT1_201775_4	CACTCAGTTGGGATGTGAAG	160	282
sgTGGT1_201775_5	AGTGAGTCTCGCACTCAGTT	42	42
sgTGGT1_201775_6	CAGATATAACGAAGAGGTGG	99	75
sgTGGT1_201775_7	AATGCCGAAGGACAATACGT	6	10
sgTGGT1_201775_8	GTAGCGCCCTTTGTGTGCCA	153	140
sgTGGT1_201775_9	CAGAGCAGTGGAGTGTGTGG	654	915
sgTGGT1_201780_1	GGCAGTACCAACACCAGTGA	6	2
sgTGGT1_201780_10	GACCGAAAACGGCCTCGCGT	2	0
sgTGGT1_201780_2	CAGTCAGCCCGAAGATACAG	0	0
sgTGGT1_201780_3	ACAATGACCCACCACCCCAG	0	0
sgTGGT1_201780_4	GTGGTGGTGGACTGAAAACG	0	0
sgTGGT1_201780_5	AATGAAGACCAACAACATGG	0	0
sgTGGT1_201780_6	TGCGAGCAGCAGCATCCTGG	0	0
sgTGGT1_201780_7	GGAGTGCGAGAGCGCAGGCG	0	0
sgTGGT1_201780_8	GAACAAGTGCGTGTGCCCGA	34	19
sgTGGT1_201780_9	ATTGCGGGTGGCGTCATCGG	0	0
sgTGGT1_201785_1	GCGAAGCGCTCCTGCAGCAG	131	104
sgTGGT1_201785_10	CGAGCAGGATTGCATTAACC	33	20
sgTGGT1_201785_2	GGGAAAGCCGATTTCCGCAG	67	17
sgTGGT1_201785_3	GATAAGAAACACGGAATGCG	135	267
sgTGGT1_201785_4	CTTGCAGGTCTGTCGGGCGG	153	108
sgTGGT1_201785_5	TTGGACGTAAAACGTGCTGA	32	17
sgTGGT1_201785_6	GATGGCTTGGTGTGTACCTG	118	185
sgTGGT1_201785_7	ATTCTGAGTACCTTTTGCAC	195	224
sgTGGT1_201785_8	AATGCGGGGACTGTTCTTGA	200	239
sgTGGT1_201785_9	AGAGCGAGCTCCGCTGCTGC	1525	623
sgTGGT1_201790_1	GAAGGGAGAAGACACCCCGA	0	0
sgTGGT1_201790_10	GCTTCTCCGACCTCTCGCTG	23	24
sgTGGT1_201790_2	TGAGTGGCAAAGTCGTGCGG	0	0
sgTGGT1_201790_3	GACAGACCTCGAATCCCTGG	0	0
sgTGGT1_201790_4	GCCGCGCCGACCTTTCCAGG	0	0
sgTGGT1_201790_5	GCACCCACCTCCCCAGCGAG	0	0
sgTGGT1_201790_6	GCAGCCGAGGACGAAGCGAG	0	0
sgTGGT1_201790_7	AAAGACACTGGAGAGAACGA	8	3
sgTGGT1_201790_8	GGAAGTGAAGAAGGACCTGG	0	0
sgTGGT1_201790_9	ATCGCGCAGTCGCGGAACGG	0	0
sgTGGT1_201800_1	GCTTCGCTTGGATCAGCAGG	47	19
sgTGGT1_201800_10	GCGAACGGCAGTACGCGGGA	21	13
sgTGGT1_201800_2	GACGCCGACCGAGTCAGTGA	0	0
sgTGGT1_201800_3	GAGATTTGATTCAAGAGGCG	0	0
sgTGGT1_201800_4	AGTTCGTACACGCACCACAT	0	0
sgTGGT1_201800_5	TGAATGTGTATCGCAAGGGC	0	0
sgTGGT1_201800_6	GCCTTTCATCACAACGAGGC	2	0
sgTGGT1_201800_7	TCAAGAGGCGCGGAGCGCTC	80	33
sgTGGT1_201800_8	GGCGGCACGAAGCTGCAGCC	28	24
sgTGGT1_201800_9	TCAAGTTGTCGACGCCGATG	5	0
sgTGGT1_201810_1	GTAGAGGACCTGCTCTACGG	521	890
sgTGGT1_201810_10	GCAGAGCCACGCAGACTCGC	11	9
sgTGGT1_201810_2	GCAGAATCTTGGGGAAACAG	9	0
sgTGGT1_201810_3	GCGATGTTGGCGATTCGCCG	434	653
sgTGGT1_201810_4	ACCGCACGCAGATCGAACGG	535	834
sgTGGT1_201810_5	AGCGTTCGAGGAAGAAGCGA	122	50
sgTGGT1_201810_6	AGGGGAGATCAAGTTCTCGG	150	240
sgTGGT1_201810_7	GGGCCGAAGAGACCGTCTGG	34	10
sgTGGT1_201810_8	GAAGAAAGGAGACACCGGAG	0	0
sgTGGT1_201810_9	GCAGACTCGCAGGAGAAACG	0	0
sgTGGT1_201820_1	GGAGCTGAGAAACAGTGCCG	3	0
sgTGGT1_201820_10	GGAGAGAGAGACGAAGGCGC	0	0
sgTGGT1_201820_2	GAAGCGGCAAAGGAGAACGA	0	0
sgTGGT1_201820_3	TGGACGCCGCGAAACCCCGG	23	33
sgTGGT1_201820_4	GAGGGGCCGCAACCTGCAGG	8	0
sgTGGT1_201820_5	ACAGTCGCGAAGGCGAACGG	66	77
sgTGGT1_201820_6	GCGGCTGGTTGAAACTGCGG	18	2
sgTGGT1_201820_7	GCGCGGCTCCAACTGTCCAG	0	5
sgTGGT1_201820_8	GTCGCTCCGGAAGAAAACGA	5	2
sgTGGT1_201820_9	GAAGTACAGAGCGCGGCAGG	26	23
sgTGGT1_201830_1	GGGTATTGAAAATGCGACGT	0	0
sgTGGT1_201830_10	GGAGTGTCTTGGGAGACCGC	0	0
sgTGGT1_201830_2	TGTGCAGCCGCGTAAACCGC	5	2
sgTGGT1_201830_3	TACTAGGCATCCCAGAAAAG	5	3
sgTGGT1_201830_4	CGACGTTGGACGAGTACCTG	0	0
sgTGGT1_201830_5	TGCGCCTGAAGAAATCCAAA	10	15
sgTGGT1_201830_6	AGAGCGGCAGAATCAACAAG	5	5
sgTGGT1_201830_7	AGAGTGGAGGCAAGCAACGG	0	3
sgTGGT1_201830_8	AAGACGGCTGCGGCAAAGCG	13	0
sgTGGT1_201830_9	CAGACTCAGGAGGATCCCGG	2	0
sgTGGT1_201840_1	GAAGAACTTTCTGCTTGCGG	82	65
sgTGGT1_201840_10	GCAACTTGAGATCGAAGGGC	201	220
sgTGGT1_201840_2	GAAGAGGCAAGGCGTTCCGG	28	109
sgTGGT1_201840_3	GGTACGTGTCGGATTTCCCA	319	268
sgTGGT1_201840_4	ACAAAGGGCCTGAAAAGCGA	85	69
sgTGGT1_201840_5	AATTTGTCGGGCCTCTCCGA	117	80
sgTGGT1_201840_6	GGTACGGCGTGCCATCTGCG	595	841
sgTGGT1_201840_7	TCAGTATGCATCAGGACCCG	26	2
sgTGGT1_201840_8	GAGCCACGTCGTCCGCAGAG	13	4
sgTGGT1_201840_9	CATTTCGTGCGAGAAGGCGA	139	159
sgTGGT1_201850_1	GGACTTGCTCGCAGTCGCGA	15	12
sgTGGT1_201850_10	GTAGTGCGGTCGAACTCCGC	130	61
sgTGGT1_201850_2	AAGGAGCTGTTGGAAACCCA	0	0
sgTGGT1_201850_3	GAGAACGAGATTTTCACTGG	504	729
sgTGGT1_201850_4	TAAAGAGCGCTGCCACGACG	107	78
sgTGGT1_201850_5	CGTGTGGAGATGGAGTGACG	22	4
sgTGGT1_201850_6	GGGATGGCAAGGCTATGATG	45	48
sgTGGT1_201850_7	GCCGCCTCCACCTAACACGT	9	10
sgTGGT1_201850_8	GCGTTTCGGCGAATCAATGG	4	0
sgTGGT1_201850_9	CAGTCATGACCGAAATGGAG	62	29
sgTGGT1_201860_1	GAGGACCACAAAGAGCGAAG	16	29
sgTGGT1_201860_10	CAAAACTCCACTCTTTGTCG	48	42
sgTGGT1_201860_2	CAAAACGCAGGTGGTCGCGA	182	197
sgTGGT1_201860_3	AACGTTCAAACTCAAAACGC	116	93
sgTGGT1_201860_4	TGGAGCTCCCAGCTTCACGC	93	98
sgTGGT1_201860_5	AAGCGGCCCGCGACAAAGAG	2	0
sgTGGT1_201860_6	GAACGTTGACGAAGCAGACG	19	15
sgTGGT1_201860_7	CTTCACGCAGGAAGACGCCG	2045	4390
sgTGGT1_201860_8	CAGATTGTCAGCAAGAGCCT	45	5
sgTGGT1_201860_9	AGACGAAAACGACTCAGCTG	87	59
sgTGGT1_201870_1	GCATCAGAAAGAAATTGCAG	8	2
sgTGGT1_201870_10	GAAGAGAGTGGACCCACATG	63	32
sgTGGT1_201870_2	GCAGCGCCACGCGAATGCAG	81	44
sgTGGT1_201870_3	GATGCTCGTCAGCCAAGTCG	35	65
sgTGGT1_201870_4	GAGCCTCGTCGGACTTGCGA	35	65
sgTGGT1_201870_5	GCGCACACGAGCTACTACAG	13	3
sgTGGT1_201870_6	ACAGCGGAATCAGCGAGAGG	9	10
sgTGGT1_201870_7	CGAAAGCACAGACCTGAAGG	9	18
sgTGGT1_201870_8	TGAAGGCGGAACAGATCCGG	31	21
sgTGGT1_201870_9	AATCACGCCTGAGGAAGCCG	74	27
sgTGGT1_201880_1	TAACGAACATGCAGTAGCGG	5	0
sgTGGT1_201880_10	GGGGTTACCAAACCGAATGC	0	2
sgTGGT1_201880_2	GTGTGGCGCCGCATTAACAA	2	0
sgTGGT1_201880_3	GCGAATGGTGGAACTCCGTG	0	0
sgTGGT1_201880_4	TGTCCCGTACGTCTATCCGG	23	10
sgTGGT1_201880_5	CGTGGATGTGGAGCGAATGG	0	0
sgTGGT1_201880_6	GTGTCGGACTCGTCAGCTCG	2	0
sgTGGT1_201880_7	GCTTTACGAATATTGCCTCA	20	13
sgTGGT1_201880_8	CCAGTTTACTCATCCTCCTC	117	86
sgTGGT1_201880_9	CGAGGCAAGAAAGACCCGGG	0	0
sgTGGT1_201890_1	AATGGAGCCAAAGAAGGACG	20	16
sgTGGT1_201890_10	CGACTGGAGAAGAGGAGAGA	6	0
sgTGGT1_201890_2	TGGAGCGCAAACAAATGCAG	37	68
sgTGGT1_201890_3	ACGGTACGCGGCGTTCCCGG	549	948
sgTGGT1_201890_4	GGAGTTGAGACATTGGACAC	80	45
sgTGGT1_201890_5	GGAATATATTCGTGGTCCAG	30	36
sgTGGT1_201890_6	AGATGAAGAATTCCATGCAG	13	5
sgTGGT1_201890_7	TCTTCGAGAAGTCGTTCGGA	11	2
sgTGGT1_201890_8	CCGGAGACACGATTTACATG	24	12
sgTGGT1_201890_9	AAGGACGCGGCTGTCTAAGA	16	10
sgTGGT1_201895_1	AGGGTGCAAACACTAAACGA	135	59
sgTGGT1_201895_10	GAACGACTTGCTCGATGAGA	29	60
sgTGGT1_201895_2	GAGGAAGGCAGAATCAGCCC	4	9
sgTGGT1_201895_3	GGAAAAGAACGGCGATCCGG	5	9
sgTGGT1_201895_4	GAACGCGCGAAAGAAGAAGA	7	3
sgTGGT1_201895_5	GACGATAGTAATGACACAGA	5	0
sgTGGT1_201895_6	ACCTCTGCCAGGAAATAGGA	21	4
sgTGGT1_201895_7	CAGAAAACTCGGCGTGTCGG	9	12
sgTGGT1_201895_8	AATCTGACCTTACTGTGGCG	42	95
sgTGGT1_201895_9	TTGGACATCATCTGACGCAG	39	11
sgTGGT1_201900_1	GTCAAGCGCGAAACAAACCG	11	0
sgTGGT1_201900_10	CTGGGCAAAAGAGGACCCGG	0	0
sgTGGT1_201900_2	GTAGAGGGAAAAGTGGACAG	61	35
sgTGGT1_201900_3	GGTCCAAGCGACAGACACCG	100	179
sgTGGT1_201900_4	GAGGCCAGAACCATGGCCGA	6	3
sgTGGT1_201900_5	GACTCTCGCGAAACTCGGGA	12	23
sgTGGT1_201900_6	GCATCGACAGCAGAGGACAG	26	13
sgTGGT1_201900_7	GCTGTCTCTGCAAGCAACGA	0	0
sgTGGT1_201900_8	ACAGGCAGATGGAAAACCGG	6	2
sgTGGT1_201900_9	GTGTTTGACGTCGACAGCGA	0	0
sgTGGT1_202010_1	GTGAGCAGGAAGGAATCCAG	5	13
sgTGGT1_202010_10	GCGAGCCCCAGACTAAGGCC	64	87
sgTGGT1_202010_2	AAGCCCGAGCTACACGCCGC	117	99
sgTGGT1_202010_3	TGGGTGACCCACGACAACCG	10	25
sgTGGT1_202010_4	GCAGCGAAGGCGAAGAGCGA	8	0
sgTGGT1_202010_5	GCCCCGGACACAGCCACCAG	52	55
sgTGGT1_202010_6	GAAGATCGCTCCACAAAGCG	30	39
sgTGGT1_202010_7	GTGAGGAAGGACCGGAGCGC	10	31
sgTGGT1_202010_8	AAACGAACCGCCAAAGACAG	15	10
sgTGGT1_202010_9	GAAACAGGGCGGGTGAGAAG	145	147
sgTGGT1_202020_1	GATGTACAGCTTGTTCGGTG	35	19
sgTGGT1_202020_10	GAGGCTGCCTCACAACCAAA	21	55
sgTGGT1_202020_2	GTGGATTCCCGTACACACGG	45	46
sgTGGT1_202020_3	GTGTTGCGAGAAACTTCCGG	30	18
sgTGGT1_202020_4	TGAGACACCACATCAAAGAG	34	37
sgTGGT1_202020_5	GATCCAAGCACTTCTCGCAA	251	435
sgTGGT1_202020_6	TAAAGCAGGAAAAGCAGCGA	42	41
sgTGGT1_202020_7	GGAGACCCACTTGAACGCTC	8	5
sgTGGT1_202020_8	AAAGCAGTTCCCCATCACTG	82	169
sgTGGT1_202020_9	TATCTGCGCTAATCAACTGG	0	9
sgTGGT1_202025_1	TGTGCGCCCCAAATTCAGGG	14	7
sgTGGT1_202025_10	GAGGCGCATCATTCTTCCAG	15	10
sgTGGT1_202025_2	AGAAGAACCACAACCAGCGA	2	12
sgTGGT1_202025_3	GAGAGACAGAAAAGATGTGG	0	0
sgTGGT1_202025_4	GCAGAGAGCCGACACAGCGA	36	19
sgTGGT1_202025_5	GTAGTGGTGGCCAAGAGGAG	25	0
sgTGGT1_202025_6	GGTGATGACCTGAACGGCGT	10	7
sgTGGT1_202025_7	GGCGAATACAGAGCCGGAGG	21	19
sgTGGT1_202025_8	GCGTTGGTGAACCTACGCCC	70	61
sgTGGT1_202025_9	GGACTGAGGATGTCATGTGG	4	12
sgTGGT1_202030_1	AGAGATAGTACACTCGCCGG	78	56
sgTGGT1_202030_10	GGGAGTGCCACTCGCAGTGG	85	65
sgTGGT1_202030_2	GATACGGGCAACAGAGGCGA	13	25
sgTGGT1_202030_3	ACGGCTGGATAAGTGAGCGC	10	0
sgTGGT1_202030_4	TACACTTCCAGGCAACCCGG	50	59
sgTGGT1_202030_5	GAAAGAGACACGAAAGGCGA	5	3
sgTGGT1_202030_6	GAAGGGACTGCGAGCAGGGA	39	28
sgTGGT1_202030_7	GTTGAGGCGGCTGCTTCCGG	46	45
sgTGGT1_202030_8	GAAGACAACAGAATACATGC	8	22
sgTGGT1_202030_9	GACACGCACAGAAATCCGAA	76	66
sgTGGT1_202040_1	GAAACAACAGGAAGCACCCA	23	9
sgTGGT1_202040_10	CAAATTCCGAGAAACGCCAG	89	27
sgTGGT1_202040_2	TCAACATATTCCAGAAGCCG	28	43
sgTGGT1_202040_3	GAATTTGTACGCATCAACGA	34	38
sgTGGT1_202040_4	GAAAGGCCCAGGCACTGCTG	15	10
sgTGGT1_202040_5	GGAGTCTGTGAAGTCGTTGG	41	80
sgTGGT1_202040_6	AGGTCCGCCAATGTGCGCCG	47	78
sgTGGT1_202040_7	GAAAGGTTCAGCATCGGCCC	43	32
sgTGGT1_202040_8	CCAAATAGTCGCGCACACAG	47	145
sgTGGT1_202040_9	GCAGGCACTCCCCGACGTCA	7	9
sgTGGT1_202050_1	GAGGAGGACGAACCTGCCGA	15	20
sgTGGT1_202050_10	ACAGAAATGACGCCACCCCT	8	16
sgTGGT1_202050_2	AGGCGGACAGGCCCAAGGGG	0	0
sgTGGT1_202050_3	AAAGCCACCGATACTGCCGG	11	3
sgTGGT1_202050_4	GCTGCCCAGCAACAAGCTGA	63	19
sgTGGT1_202050_5	GAGTAAGGCTCCGCCCCAGG	285	458
sgTGGT1_202050_6	CGAGGATACGAGAACGGCCC	40	33
sgTGGT1_202050_7	CAACGAGGAACGACGAGACG	37	18
sgTGGT1_202050_8	TGTGTGTCCGGGTCTTGGTG	66	121
sgTGGT1_202050_9	GATGCCGTTTTGGCGGGAGC	20	35
sgTGGT1_202065_1	GAAGAGATGAATCACGGTGT	59	90
sgTGGT1_202065_10	GTGCGTGCACGCGTTGCGCC	162	242
sgTGGT1_202065_2	GAATCACGGTGTCGGCGTGG	108	160
sgTGGT1_202065_3	TCAGAGAATTTCGTCACAGC	34	12
sgTGGT1_202065_4	CGGTGTCGGCGTGGTGGCCA	14	8
sgTGGT1_202065_5	TTGATCGTGGAGAATCATGG	42	18
sgTGGT1_202065_6	ATGAAGGAATGCGTCATGAA	37	36
sgTGGT1_202065_7	AGGACAACATGACTTGATGT	62	51
sgTGGT1_202065_8	TCAGTGTGAAGGCAGTCGTC	223	202
sgTGGT1_202065_9	CTAGGTCGTTTGTTTGATCG	147	277
sgTGGT1_202070_1	GGAAACGAAAGAGACAGCGG	0	0
sgTGGT1_202070_10	GGTACGCCCCAGCCTCAGGG	12	0
sgTGGT1_202070_2	GAAACAAGAAGAGAAACCAG	0	0
sgTGGT1_202070_3	GGAGACGCGAAAGAAGCCGA	0	0
sgTGGT1_202070_4	GGAGATCGAGGAGGAAGCGC	0	0
sgTGGT1_202070_5	GAGCAGAGCCACGAGGGCGG	8	8
sgTGGT1_202070_6	GGGTCCGTCAGACTCCCCGA	42	12
sgTGGT1_202070_7	GGAGGGCTTGGACCAGAAGG	23	15
sgTGGT1_202070_8	GCTCCGGGCACCAAATGCCG	65	25
sgTGGT1_202070_9	GGGGAGACGCGACAGCGAGG	0	0
sgTGGT1_202080_1	GGAGGAACTTTACAAACGAG	0	0
sgTGGT1_202080_10	AGAAGAACAAGAAGACGGCG	0	0
sgTGGT1_202080_2	GCGGCAGAGGCCGAGAGAGG	0	0
sgTGGT1_202080_3	GAGACAAAGACGACGAGAGG	0	0
sgTGGT1_202080_4	GGAATCTGAGAGCTCTCCAG	0	0
sgTGGT1_202080_5	AAGGCGCTTTTCCTTTCCGC	10	10
sgTGGT1_202080_6	AGGGTGGAAAGGAATTCCCA	0	0
sgTGGT1_202080_7	CGACGAACTTCAGATGGCAG	0	0
sgTGGT1_202080_8	GGACCTCAAAGGAGACGTGA	0	0
sgTGGT1_202080_9	GAAGACGGCGAGGAGGACGC	7	4
sgTGGT1_202090_1	GGTTCCCTGGATGTCGACGG	86	63
sgTGGT1_202090_10	CCGTCAGACGAGAAGAACGC	106	118
sgTGGT1_202090_2	ATAACGTCCTCCAACACTGG	4	13
sgTGGT1_202090_3	GGTGCGTTGAACTCGGCCGC	61	52
sgTGGT1_202090_4	AATTAGCGGTTCCTCGCCGG	449	578
sgTGGT1_202090_5	GCTGGAACTGACGCTGCCTG	190	265
sgTGGT1_202090_6	GAACGCTGGTAATGAAGTAA	19	34
sgTGGT1_202090_7	GGACGTTATTGAGTCGATGG	9	0
sgTGGT1_202090_8	AAACAGCTGCATGATGCGTG	65	97
sgTGGT1_202090_9	GCCGCTGTGAGAATGACAAA	3	0
sgTGGT1_202100_1	GAGAAACCCGGAACTGCAGC	10	25
sgTGGT1_202100_10	CCAGGAAACAAGGAACCTCC	155	56
sgTGGT1_202100_2	GCTGAAGCAAATGATTGAGA	5	0
sgTGGT1_202100_3	GTTTGGCCAGGAATCAAAGA	43	39
sgTGGT1_202100_4	GTCCCAGAAGTTTCTCGGGG	197	86
sgTGGT1_202100_5	TGAGATGATGAAGGGCATGA	0	0
sgTGGT1_202100_6	GGCCTCATTGGAGGCATTGG	337	325
sgTGGT1_202100_7	AACTGCAGCAGGAGAACCAG	204	230
sgTGGT1_202100_8	GGATCGCAGTGTGTCTAGGA	87	95
sgTGGT1_202100_9	CTTCTGCCGGTACTGCCAGG	81	134
sgTGGT1_202110_1	GGTCTAATCGAGGGTAGTGG	143	191
sgTGGT1_202110_10	GGCTGACGAAGAGATGCACG	11	6
sgTGGT1_202110_2	GGTGGTGCTGTCTGTGGCGG	135	89
sgTGGT1_202110_3	GGAGGGAAACCAGATCGAAC	2	0
sgTGGT1_202110_4	AAAAGCTGTTGAGGAAGATG	20	0
sgTGGT1_202110_5	ATCGCCAGCGGAATCGGCGA	20	10
sgTGGT1_202110_6	GGCCAAGGAGGTCAAAGAGA	0	0
sgTGGT1_202110_7	TGTAGTAGTAGTCGTAGTGG	23	42
sgTGGT1_202110_8	AACTACAACAACGACAACCA	37	21
sgTGGT1_202110_9	CAATATGGCAGGAAGGCAGG	14	4
sgTGGT1_202120_1	GAAGGGGATGGCAAGAACGG	0	0
sgTGGT1_202120_10	AGTTTGGCGGACCTCACCGA	32	57
sgTGGT1_202120_2	GCAGCGTAACACGGACGAGG	0	0
sgTGGT1_202120_3	GCAGAACGAGACCGCTCCGA	92	84
sgTGGT1_202120_4	AAGTCGCTCGGAGACGAAGG	0	0
sgTGGT1_202120_5	GAGAAGAGGGCGAAGAACAG	0	0
sgTGGT1_202120_6	GGGACCGCCAGACACCTGGG	0	0
sgTGGT1_202120_7	CGTCGGACTACACTCCGCAG	23	41
sgTGGT1_202120_8	GCAGCAGCTGAAGTGTCGCG	9	8
sgTGGT1_202120_9	CGCGTGGAGAAACTGACTCG	8	0
sgTGGT1_202140_1	GAGGCAGAACTGATTTCCGG	39	45
sgTGGT1_202140_10	AATCACGGCGAACTGCCCGC	43	31
sgTGGT1_202140_2	CCGACATATCCCTTGAGCGG	40	39
sgTGGT1_202140_3	GGTGACGCACAAGTACATCG	37	32
sgTGGT1_202140_4	GCGGTGCAGACTTGAAGGAA	20	2
sgTGGT1_202140_5	GCAGTACCCGGAGTGTTCTG	148	164
sgTGGT1_202140_6	AGGCTGCACCCCGACACCTG	23	21
sgTGGT1_202140_7	CAGACCGGATGAGCAGCGCG	10	9
sgTGGT1_202140_8	GAGCTGTGTCTTCCCCTCCG	6	2
sgTGGT1_202140_9	ATGCGAGAGTCCTTCAGACG	9	17
sgTGGT1_202160_1	GAGGGGAGAGAAAACGACAG	0	0
sgTGGT1_202160_10	GAGGTGGATCGGAGCTACGA	55	58
sgTGGT1_202160_2	GAGGAACCGGAAGAAGAAGG	0	0
sgTGGT1_202160_3	GAGACTGTTGAAGCTCGCCG	16	25
sgTGGT1_202160_4	AAGCTCGCCGAGGCAAACAG	313	277
sgTGGT1_202160_5	AGGGAGGAGGTAAACCATGG	18	0
sgTGGT1_202160_6	ATTCCTCGAAGACTTCGCCG	31	7
sgTGGT1_202160_7	GCTGCGCGACGGCTCTCCAG	120	136
sgTGGT1_202160_8	TGTGAAGGTCCAGCACCGGG	63	25
sgTGGT1_202160_9	GGCGTCGTAGGCACTCGAGG	70	32
sgTGGT1_202170_1	CAAGAGAGAGAACAAGGGGA	0	0
sgTGGT1_202170_10	GGCGTTCGGCGAGTTCGCCG	31	13
sgTGGT1_202170_2	AGAGAGACAGCGCACAACGG	14	6
sgTGGT1_202170_3	GCAGTCACGACCGATACCGC	180	46
sgTGGT1_202170_4	GAGACGGAACAGCGAGACGA	18	11
sgTGGT1_202170_5	GACGATGAAGAACACAGGAA	0	0
sgTGGT1_202170_6	AGAAGGGCAGGGAAAAGGAG	0	0
sgTGGT1_202170_7	AATGCGCAGGAAACGCGTGG	0	0
sgTGGT1_202170_8	GAAACGAGTGTCAAAAGGGA	0	0
sgTGGT1_202170_9	ACATCTCGGAGAAAACGCGC	38	18
sgTGGT1_202180_1	GAAGAGGAAGAAGGAGAAGG	0	0
sgTGGT1_202180_10	GGAGAGCCTGCAGCTCCCAA	0	0
sgTGGT1_202180_2	GCGGCACTGCAAAGCCCCGC	0	0
sgTGGT1_202180_3	GCGTGCAGAAGACGAAGAGA	2	7
sgTGGT1_202180_4	GAAGGAATTTTGAAGAACCG	0	0
sgTGGT1_202180_5	GTATCTCTGGGGATATCCGC	44	20
sgTGGT1_202180_6	GGTTCTGGAGGCGAACGCGC	5	4
sgTGGT1_202180_7	GAAGACCGGAACGGAGACCG	0	0
sgTGGT1_202180_8	CTGCAGATCCTGCAAAGCCG	2	0
sgTGGT1_202180_9	CGGCAAGGGGAACTCCGCAG	0	0
sgTGGT1_202190_1	AAAGGAAGAGAAAACGCTCG	8	8
sgTGGT1_202190_10	TGCATGCAGAGACCACAGGG	3	6
sgTGGT1_202190_2	TACGTACACCCGAACTGCGG	188	461
sgTGGT1_202190_3	GAGAGTCGCCAGCAAAGCAG	61	68
sgTGGT1_202190_4	AAGCAAGAGACAACTTGCGT	61	77
sgTGGT1_202190_5	TAAAAGTGGGGAATTCGCGA	141	160
sgTGGT1_202190_6	AGACCAGTCGAGAGTTGCGG	43	16
sgTGGT1_202190_7	TCTGTCTTCCAGAAATGCGC	3	3
sgTGGT1_202190_8	GCGTCGCACTCCGCACTCGG	16	21
sgTGGT1_202190_9	GCCTTTCTGCCAGATCGCGG	23	40
sgTGGT1_202200_1	GGTTGGGACCACGCTTGCGA	5	0
sgTGGT1_202200_10	AAGGAGGACGTGACTCCCGC	53	80
sgTGGT1_202200_2	GCTGTTGTCGAAGCGACCGA	10	4
sgTGGT1_202200_3	GTAACGCCAACCGCTTCCGG	13	6
sgTGGT1_202200_4	GCTGGGTCAGGACTTTACCG	33	14
sgTGGT1_202200_5	GAGGTGGCTTCAGTTACCCA	40	26
sgTGGT1_202200_6	GATTGCCGCCCCTATCGCGA	2	3
sgTGGT1_202200_7	CAAGAAGAGAAGCATAGTGT	15	6
sgTGGT1_202200_8	GCAAGGTGTTTCTCCGCCGG	6	6
sgTGGT1_202200_9	CCCACACTGAATGCCGCCGG	13	15
sgTGGT1_202205_1	CAGTTGCTTCGAGAACCAGG	98	80
sgTGGT1_202205_10	AATCCGGACGGGCTACCATT	42	24
sgTGGT1_202205_2	AAGCAACTGCTGAATCCGGA	173	273
sgTGGT1_202205_3	GATTGCTGACTTGGAAGAAG	33	35
sgTGGT1_202205_4	TTCAATCTCAGCCTCATCAG	744	1250
sgTGGT1_202205_5	ATGCACAATGCATCTCCAGA	36	30
sgTGGT1_202205_6	GTCAGAATGAGATACGCTCG	69	95
sgTGGT1_202205_7	AACCAGGCGGCAGAGTGCGC	60	68
sgTGGT1_202205_8	ATAGTCTTGAGTTACCCGAA	66	47
sgTGGT1_202205_9	ACGCTCCTTTTGAAGAGAAG	25	18
sgTGGT1_202210_1	GACACCCAGACCTTAACTGA	13	14
sgTGGT1_202210_10	ATGAAGTGTGGCCGCTGAGG	28	8
sgTGGT1_202210_2	GGAATACATTGTCGGCGCAG	55	4
sgTGGT1_202210_3	AAAACTCCGGCAGGTGCCGA	71	93
sgTGGT1_202210_4	CCTTCGGCACTCAGACACGC	17	9
sgTGGT1_202210_5	ATGATCGACGAGCTAACTCA	35	5
sgTGGT1_202210_6	CAAGATGGTACCAGACACGT	17	16
sgTGGT1_202210_7	CTGCAGCGACTGACTGACAG	10	16
sgTGGT1_202210_8	CAGAGGATCCTGCTCAGGCG	3	4
sgTGGT1_202210_9	GAGCAGCTTACGGTATCTCG	338	310
sgTGGT1_202220_1	CAAGCAGGCGGAACAACAGG	0	0
sgTGGT1_202220_10	GGCAGCCGCCAAAGAAGAGG	2	0
sgTGGT1_202220_2	GCAGCTTCTCGACCATCGGA	14	32
sgTGGT1_202220_3	GCAGACAGGCCATCCGGCGG	10	2
sgTGGT1_202220_4	AAAGTCTTGCATCGTCGCGA	0	0
sgTGGT1_202220_5	CCGCAGCGGTTCTTTCGCCG	31	13
sgTGGT1_202220_6	GAAGTCGTCGACCGCTGCGG	4	0
sgTGGT1_202220_7	GGGGTTTCGTCCCTCCGCGA	0	0
sgTGGT1_202220_8	TGGACGCAAGACCCTCGCGG	17	16
sgTGGT1_202220_9	GATTCCGGCACGGTTTGCGC	2	0
sgTGGT1_202230_1	GGATCGTCCATCCAGAGCAG	2	0
sgTGGT1_202230_10	AAGGAAAGACTGCCAAGCGA	0	0
sgTGGT1_202230_2	GGCGAAATCTGAAGAGGCGG	3	2
sgTGGT1_202230_3	GACGCTGGGGCACCAGACGG	0	0
sgTGGT1_202230_4	TATGGCTGCCAGTGTTGCGG	0	0
sgTGGT1_202230_5	GGACAGGGTGTGCTGTCCGG	14	23
sgTGGT1_202230_6	GGAGCTGCTGCTGCATGCAG	0	0
sgTGGT1_202230_7	ATGTGTGCCGGAGAAGAAGG	0	0
sgTGGT1_202230_8	AACAGCAGTCCAGGAAGCGG	0	0
sgTGGT1_202230_9	GTTCCGGCTTCACCATGCGA	17	7
sgTGGT1_202240_1	GCGTCCGTGAAAGACACCGG	24	10
sgTGGT1_202240_10	TGTATGACTGGAAGGGAAGG	0	0
sgTGGT1_202240_2	GGAGACAACAGGACAAGAGG	0	0
sgTGGT1_202240_3	GGTACAGCTGCACTAAGCGG	0	0
sgTGGT1_202240_4	ACGACACCGGAATACTCCGG	6	0
sgTGGT1_202240_5	GAGTCCGCATGTGCTCACGA	10	4
sgTGGT1_202240_6	GCAACGGCTGCAGCGAAGCG	0	0
sgTGGT1_202240_7	AGTGGCGGTGAAGAGAAGGG	0	0
sgTGGT1_202240_8	GATCCAGGAGACGCAGGCGA	0	0
sgTGGT1_202240_9	GATGTAGCTGCGACAGGCGA	0	0
sgTGGT1_202250_1	GAGATCGAAGGGAGACGCCG	44	21
sgTGGT1_202250_10	AGACCCCTTCCGACAAACAG	0	0
sgTGGT1_202250_2	AGGTTTCCCGGATGTCGCGG	68	273
sgTGGT1_202250_3	AAGGTAGAGGACGATGGCAG	0	0
sgTGGT1_202250_4	GTGCTCGATCCGCTTTGGAG	26	39
sgTGGT1_202250_5	AGGGAAACGCCCACAAGACG	46	76
sgTGGT1_202250_6	GGAGGGGTGATAGCAGGAAG	0	0
sgTGGT1_202250_7	AGGAAAGGAAGGAGATGCGG	0	0
sgTGGT1_202250_8	AGCGGTGCTGTTCAACACGG	129	36
sgTGGT1_202250_9	AGGGGTCTCTATGAGATCGA	42	104
sgTGGT1_202255_1	GGGACAATCGTGATAAACGC	18	9
sgTGGT1_202255_10	GTTCCGGGCGACCACACCGC	22	33
sgTGGT1_202255_2	GATGTGACACAGTGTGACGA	86	84
sgTGGT1_202255_3	ACTGACCGGGATCTGGCCGA	56	29
sgTGGT1_202255_4	GTTTGGGAAGGCCTTAGTGC	41	37
sgTGGT1_202255_5	GTGCACCCCGACAACTTCGG	22	20
sgTGGT1_202255_6	ACTCGGCCGCACATGTCCGA	24	67
sgTGGT1_202255_7	GCAAATAAGAATGCTCAAGG	25	9
sgTGGT1_202255_8	GCGTCCGAATTGTAGAGAGG	66	88
sgTGGT1_202255_9	ATGGCATCGATCGAAAGCAC	15	14
sgTGGT1_202260_1	CGAGGTGAATTACAAAGTGA	18	0
sgTGGT1_202260_10	TCTCGATAGTAGAAATGTCG	42	19
sgTGGT1_202260_2	TAACATGGTCAAAGAGCCGA	127	181
sgTGGT1_202260_3	GCGCTTAGTTCCTAAAGGAA	17	6
sgTGGT1_202260_4	ATGTCAAGGGGATGTGACGG	15	25
sgTGGT1_202260_5	ATCGTCCATACACCAGGTGA	57	38
sgTGGT1_202260_6	GTGTACTGGCCGAGAAGAGT	15	5
sgTGGT1_202260_7	GAAGAAAACTGCAGATGTCA	60	134
sgTGGT1_202260_8	GATGCCTCGAAGTTTTATGT	16	10
sgTGGT1_202260_9	TGCCTTCAAGACGTTCACGT	105	165
sgTGGT1_202280_1	GCAGCTGCTGTGCACTGCCG	55	78
sgTGGT1_202280_10	ACTGCCGCGGATGGATGCGT	110	90
sgTGGT1_202280_2	GCTCCACGTGGCTCTCGCGG	537	437
sgTGGT1_202280_3	GAGTCAACTAGTACAAACGG	37	18
sgTGGT1_202280_4	GCTACGGTTGCAACTAGCAG	26	53
sgTGGT1_202280_5	GCAGTCCGACGCTCAAGCAG	14	2
sgTGGT1_202280_6	GTGGCCGTCACCACCAGGGG	151	158
sgTGGT1_202280_7	GAAACGTAGTCCACCTGCAG	17	36
sgTGGT1_202280_8	CGAGTCTACAAACTGCACAC	17	9
sgTGGT1_202280_9	AGATCCGTCGACACCCACGG	38	65
sgTGGT1_202285_1	GAACTATTCCAGAGTTGCGG	19	46
sgTGGT1_202285_10	GTTGGCATGTTCGCATGCGG	13	0
sgTGGT1_202285_2	GGTGTCTCACGACTGTGGCG	117	65
sgTGGT1_202285_3	GAGCAACTCACGGAACCGGG	34	6
sgTGGT1_202285_4	CAAGGGCATTAATGACATCG	2	0
sgTGGT1_202285_5	GGACATATTGCGATTAGGAA	18	34
sgTGGT1_202285_6	GAGTATGCCATTGTCTGCCA	153	310
sgTGGT1_202285_7	AAGCCGCACCGGACAGCCAG	12	8
sgTGGT1_202285_8	GGGAGAGCCGGGAAGCTCCG	237	213
sgTGGT1_202285_9	ATGTTGCGCTGCACAGACGG	12	37
sgTGGT1_202290_1	CCAGAGACGACAGTTCACGA	0	0
sgTGGT1_202290_10	TCCTGCTGGAAATTAAGGAG	16	2
sgTGGT1_202290_2	TGTCGGTATACGAGGGGCGG	3	0
sgTGGT1_202290_3	GCGACGAACGAGCTTCTCGT	0	0
sgTGGT1_202290_4	TGATGGCTTGACGACCACAG	0	0
sgTGGT1_202290_5	CGAGAACCAAAACTGTGATG	13	15
sgTGGT1_202290_6	GGAAAGTGGGCTGACCGCCT	0	0
sgTGGT1_202290_7	CACAGACAGCGACCAGCCAG	0	0
sgTGGT1_202290_8	GCGGTTTCTTACGTGTTGAG	129	119
sgTGGT1_202290_9	ATTTAACTAGGCAACCAAGG	0	0
sgTGGT1_202300_1	GTTCCGCGAAAGTTCAGCCT	36	22
sgTGGT1_202300_10	ATTATTGTGCCGGAACCACG	41	25
sgTGGT1_202300_2	GGCCCAGTTACAGAGGAAGG	5	0
sgTGGT1_202300_3	ACATCGATACAAGGCAATGG	130	90
sgTGGT1_202300_4	GCTTCAAGGCGCATCGCCTG	47	83
sgTGGT1_202300_5	ATCGCCTGCGGAGATCGCAG	0	0
sgTGGT1_202300_6	ACGCCCTCAAGGGTTTACCA	26	8
sgTGGT1_202300_7	GAGGACCGCGCACTTTCGGC	9	4
sgTGGT1_202300_8	GCGCCAGTTGCACCTTTCCG	39	15
sgTGGT1_202300_9	GGAGCAGGGCATTATTGTGC	0	0
sgTGGT1_202310_1	GGGATGAAGAAACTGAGGGA	0	0
sgTGGT1_202310_10	TCATGTGTCCCGAGGAGCGC	0	0
sgTGGT1_202310_2	AGTGTGGAGGCTGATACAGG	10	0
sgTGGT1_202310_3	ATACAGGAGGACCTACGGGA	0	0
sgTGGT1_202310_4	GCATTCGAGTCAGCTGAAGG	26	46
sgTGGT1_202310_5	GCATCCTCATGCAAACAACG	0	0
sgTGGT1_202310_6	GAGAAACAGCAACGTCGAAG	0	0
sgTGGT1_202310_7	AAAGAGATGGCGATGAGACG	0	0
sgTGGT1_202310_8	GATTCTTTGAAAACGTCTGG	0	0
sgTGGT1_202310_9	GCGCCAGGATTGTGAACCAG	0	0
sgTGGT1_202340_1	TATGCGAAAAGAACTCACGA	0	0
sgTGGT1_202340_10	GCAAATCTTGGAACCAAAGC	13	10
sgTGGT1_202340_2	GAAAACGTTAGCATTCAAGG	31	11
sgTGGT1_202340_3	GCATCAGCGTCGGAGAGAGG	57	26
sgTGGT1_202340_4	AAGGAAGTGGCAGCAGCTGA	38	77
sgTGGT1_202340_5	AAATTCGGACAACAGAGCCG	31	21
sgTGGT1_202340_6	ATGCTCAATTTGGAATGCGG	65	76
sgTGGT1_202340_7	CGGTGGTGACAGCGGCAGCG	50	53
sgTGGT1_202340_8	CAAGAAGCGCATGGAAGGCA	29	4
sgTGGT1_202340_9	GCAGCCGCACAAAGTCGGAA	0	0
sgTGGT1_202350_1	GGGTGCAGGGGAATCCGCGG	0	0
sgTGGT1_202350_10	AAAGGTTCTTATCAAAGGCG	2	0
sgTGGT1_202350_2	GAGGCGTGTGTAGAGACAGG	0	0
sgTGGT1_202350_3	ACCGCGACCTGCAGCTCCGG	0	0
sgTGGT1_202350_4	GGAAGTCTCGGCAGAAGACG	7	8
sgTGGT1_202350_5	GAGATCAGGAGGATAGGCAA	0	0
sgTGGT1_202350_6	GATGTCGCGCAAGGATCTGG	0	0
sgTGGT1_202350_7	GAGACGGACCCCTGCCGCAG	0	0
sgTGGT1_202350_8	GACGCGTTTCGCGATTCCGA	0	0
sgTGGT1_202350_9	CAATCGGTCAGGCTTCGGCG	6	0
sgTGGT1_202360_1	GCAGACGAAGAAGCAGAAGA	0	0
sgTGGT1_202360_10	AGAGGACTGCAGCGAAAAGG	0	0
sgTGGT1_202360_2	ACATGAGGTAGGAGTTGCGG	37	18
sgTGGT1_202360_3	GGACGGCGACAGTGACGAAG	7	2
sgTGGT1_202360_4	GCAACAGTGATGTGGTGCCG	11	24
sgTGGT1_202360_5	GTTGACGCCTGAAGAAGTGA	76	28
sgTGGT1_202360_6	AACGTACCGAGGGTGAACTG	6	14
sgTGGT1_202360_7	GAGTTGAGGCCCTTCCCCGC	137	131
sgTGGT1_202360_8	AGAGTCTGTGGAGCCCAGAG	8	18
sgTGGT1_202360_9	TCTTCAACCTCGGACACCGG	26	9
sgTGGT1_202370_1	CAAGATGCAGAAATCGGCGA	15	30
sgTGGT1_202370_10	GACGGTAGGCCTGGGAGAGG	0	0
sgTGGT1_202370_2	GGACTACAAGAAGCTGCAAG	0	0
sgTGGT1_202370_3	GGACATGATTCAGAAAGTCA	0	0
sgTGGT1_202370_4	TCTGCACGAAAACATCCCTG	0	0
sgTGGT1_202370_5	GAACAGCAAAGCTGTGACCG	4	0
sgTGGT1_202370_6	GTATGGAGGGAACCAGATGG	26	45
sgTGGT1_202370_7	GAGGCTCTGGCAGAGAACTG	0	0
sgTGGT1_202370_8	TCTGCTTGACCTTGACGCGC	0	0
sgTGGT1_202370_9	GCGACTGAGAGAGCTCGACG	0	0
sgTGGT1_202375_1	CGAGAGAGAGGACCGCGAGG	0	0
sgTGGT1_202375_10	TGACAAGACAAATTGCGCAC	0	0
sgTGGT1_202375_2	GGAAGACGAGGAGGGAGACG	0	0
sgTGGT1_202375_3	GAGAAGTCGAGTGTTGCCCA	40	71
sgTGGT1_202375_4	GCCGCCCTGAGAAATACCAA	76	188
sgTGGT1_202375_5	AAAGAGAAGGCGAAGACACG	0	0
sgTGGT1_202375_6	AAGGTGCCTGGAGAAGCGCA	46	52
sgTGGT1_202375_7	GCCGCCTGGAGAAGAAACTG	17	18
sgTGGT1_202375_8	GGTTGCCCTCGCGAAACGCG	26	25
sgTGGT1_202375_9	GCTGGAACTGCGCAGAACAG	50	31
sgTGGT1_202380_1	GGTCCCGGCGACAGACACGG	0	0
sgTGGT1_202380_10	CTGGAGTGGCAGGTCATCGA	0	0
sgTGGT1_202380_2	GAGTTGAGAGCAAGCCACTG	11	2
sgTGGT1_202380_3	TTGAAGCCGAGGCTCTGCGG	8	0
sgTGGT1_202380_4	GAGGGCAACACCGTGTGCAG	81	79
sgTGGT1_202380_5	GGTCCCAGCAGTTCGAGCGC	0	0
sgTGGT1_202380_6	CCATCGTCTGGCCCATCGGC	0	0
sgTGGT1_202380_7	AGGCCTCCGAGGCCATACAG	0	0
sgTGGT1_202380_8	AGTCAGCGACGTGTACGAGG	0	0
sgTGGT1_202380_9	GATCGCAATGCGTACTACGG	0	0
sgTGGT1_202390_1	GGAAAGCTGACAGTTCCCGA	15	14
sgTGGT1_202390_10	GCGTTGAGCAGGAAAACGGA	6	7
sgTGGT1_202390_2	ACGGTGTCTGTGAACTCGGG	405	346
sgTGGT1_202390_3	GCCGCGTCCGTAGCTCACAG	192	358
sgTGGT1_202390_4	TGCAAGAGTGGGCTATGCGG	146	275
sgTGGT1_202390_5	CGGGAACTCGAAGCTCGCGA	16	6
sgTGGT1_202390_6	GATCGGCATGAAGCTGACGA	31	26
sgTGGT1_202390_7	TAAGTCTCAGTGCAACGTCG	104	101
sgTGGT1_202390_8	AGACTTACCTCTTTCAGCGA	10	3
sgTGGT1_202390_9	AGTACGACGTGCGCACGTGG	64	80
sgTGGT1_202400_1	GAGGAGACAGATAGAGGCAG	2	3
sgTGGT1_202400_10	AGAGTGCTGGACGACCAGGA	8	0
sgTGGT1_202400_2	CCGTCGCGGTCATCTCCCGG	205	310
sgTGGT1_202400_3	AACATGCGACCCCAAAACAG	15	19
sgTGGT1_202400_4	AGAGAGGGTTTCGAAGGCGA	16	5
sgTGGT1_202400_5	GAATGCCTGACCGCAAACGG	61	44
sgTGGT1_202400_6	GAAAATAGAGACCAACACCG	9	36
sgTGGT1_202400_7	AACAGGAGAAAGTGGACCGG	0	0
sgTGGT1_202400_8	GAGCATTCTTTGACTAGCAG	140	100
sgTGGT1_202400_9	GGAGCTCGTGAGCTATAGAG	140	100
sgTGGT1_202410_1	GGAGACAGGAGACTCAGTGA	2	2
sgTGGT1_202410_10	AAGCCGAAGAAGCAGCGCGA	0	0
sgTGGT1_202410_2	GGGAACTGCATGCGACGCGG	10	11
sgTGGT1_202410_3	GATGCCGGGAGACACGGCGA	7	4
sgTGGT1_202410_4	GCCGAATGCCACCGCAGCGG	15	18
sgTGGT1_202410_5	GCAGACAGTCCGCCAGGCGG	18	27
sgTGGT1_202410_6	GCGGCCGTTCAGAACAACCG	14	3
sgTGGT1_202410_7	GATGTGCGTACACCCAAAGG	0	2
sgTGGT1_202410_8	GAAGGGACAGAGGAACACGA	3	2
sgTGGT1_202410_9	GCGTTCAGCAACAGTCGGGA	8	3
sgTGGT1_202420_1	GGTCCCGCTGCAGAAAGGCG	62	36
sgTGGT1_202420_10	AGAAAGAAGAGGGTGAATGG	0	0
sgTGGT1_202420_2	CGAGGACGAACAGAAAGAAG	0	0
sgTGGT1_202420_3	GAAAGCAGCTTCATCCACCG	8	3
sgTGGT1_202420_4	CCAATGATTGAAGCCAGGGG	62	36
sgTGGT1_202420_5	GACGTCAACATGCACTCTGG	8	18
sgTGGT1_202420_6	GGTGTGGTCCTGGCGGACCG	0	0
sgTGGT1_202420_7	CAATTTGGTTCGGATTGACG	35	86
sgTGGT1_202420_8	GCGGGAACACAAAACGGGTG	35	15
sgTGGT1_202420_9	GTGTTCCCGCTGCCGGACGC	69	60
sgTGGT1_202430_1	AAAGAGGGCGAAGAAGCGGA	0	0
sgTGGT1_202430_10	AATGGAAGCCGACCTGCTGG	16	3
sgTGGT1_202430_2	CAGAAGGACGCAAGAAGCGC	19	16
sgTGGT1_202430_3	GAAGCGCCGGGACAAGAAGA	0	0
sgTGGT1_202430_4	GAAGAAGGGAGCGACTACCG	4	11
sgTGGT1_202430_5	GAGGGACACTCGGAGTCCCG	55	77
sgTGGT1_202430_6	CCACACAGACACAGACGCGG	19	6
sgTGGT1_202430_7	AGGGGAAAGCAACAGCCAGG	0	0
sgTGGT1_202430_8	GAAAGAAGGACACAAAAGGG	0	0
sgTGGT1_202430_9	GAGGCTCGGAAAATCCGAGA	19	32
sgTGGT1_202440_1	GCAGCCCTCGAGAAATGGGA	0	0
sgTGGT1_202440_10	CTCCGGATTCGGTCCAGAGG	0	0
sgTGGT1_202440_2	GTTTGCCAGACTCTTCGCGC	0	0
sgTGGT1_202440_3	GCTTACCGAGCAGACCTCGG	0	0
sgTGGT1_202440_4	GGTTGGGTCGCAGTCTGCGA	0	0
sgTGGT1_202440_5	GTTGCTCGAGAGGAAAGGAC	16	15
sgTGGT1_202440_6	CTTGGTCCCACAACCCGAGA	0	0
sgTGGT1_202440_7	GTCGTTCTTCGACGCAGACG	7	20
sgTGGT1_202440_8	GGAGAGAAAGTGTGTGCGGT	4	5
sgTGGT1_202440_9	GTTCACGTCGATGGAAAAGG	17	27
sgTGGT1_202445_1	GCGGGGCAGCAGAACCCGGA	153	230
sgTGGT1_202445_10	AGCTCGCAGAACTGAGACAA	9	19
sgTGGT1_202445_2	TCAGGAGGTCACGCGTGCAA	9	3
sgTGGT1_202445_3	GCGGCAACCGAAACCTGCCT	111	61
sgTGGT1_202445_4	TAGGTAGTTTGTAGTCCAGG	84	80
sgTGGT1_202445_5	GTTTCTTCCGTGATCATCGC	54	66
sgTGGT1_202445_6	GGAATCAAATCATCCCATCC	19	17
sgTGGT1_202445_7	GGTAAAGCAGGGGTAGTGCG	14	37
sgTGGT1_202445_8	CGGCTGAAAAGAACGCTCAT	30	27
sgTGGT1_202445_9	GTGCAAAGGCAAGTTCTCCC	265	393
sgTGGT1_202450_1	AGAACGAGAAACAGCAACGG	10	10
sgTGGT1_202450_10	AAACTCGCCAGACAGTTCCG	218	111
sgTGGT1_202450_2	AGGGCCACCTCCGCAGACAG	17	5
sgTGGT1_202450_3	GAAGCCACGGAGTTAGCAGG	142	106
sgTGGT1_202450_4	GTTCTGCAGACACCAAGTGA	38	34
sgTGGT1_202450_5	GAGGTCTTTCGCACCAGCGA	458	884
sgTGGT1_202450_6	GAGGAACGGGAAGCAACAAG	358	254
sgTGGT1_202450_7	GCATGCGTCTCGACAGACGG	5	0
sgTGGT1_202450_8	CGTGAGGACCTTGCTCGCGC	30	43
sgTGGT1_202450_9	CGACATGAACCGGGAAGCCA	105	225
sgTGGT1_202460_1	GGGGCGAGGGATTCTCACCA	0	0
sgTGGT1_202460_10	GCGCTCATCCGGCTCCCCAG	0	0
sgTGGT1_202460_2	GCAGAACCAACCTCCCGCAC	0	0
sgTGGT1_202460_3	GCAGCCAGCACGGCAGAAGG	0	0
sgTGGT1_202460_4	GACGCTCCTCCCGCATCCGC	7	2
sgTGGT1_202460_5	GGCCTTCGACAACGACAGAG	96	34
sgTGGT1_202460_6	GATGTTGCAGGGAAAAGGCG	77	56
sgTGGT1_202460_7	GGAGAAGACCAAAGAAAACG	0	0
sgTGGT1_202460_8	GACTTGTTGATAGGATGAGG	0	0
sgTGGT1_202460_9	GTTGAAAGTCGAATTGGCAG	0	0
sgTGGT1_202470_1	GAAGAGTGAAGAGGAACGGG	13	33
sgTGGT1_202470_10	AGGGTTGCCACTCACACGGA	7	0
sgTGGT1_202470_2	GGAGCGCGAGGAGTGCAGGG	0	0
sgTGGT1_202470_3	AGAGTCGCAGGCGGAAAGGG	19	11
sgTGGT1_202470_4	GGAAAGGGAGGAACAAGCCG	4	2
sgTGGT1_202470_5	GGATTGGGAAGCCGCAGCGA	55	43
sgTGGT1_202470_6	GGACTGCGCAGATTTCGGAG	34	6
sgTGGT1_202470_7	GGTGCGACAAGCAAAGGCGA	58	27
sgTGGT1_202470_8	GAAACGCGACGCCCTCCTCG	23	7
sgTGGT1_202470_9	GAAGGAGCGTCAAGCAGCGT	38	14
sgTGGT1_202480_1	ACTACGCACCGGAGACCCCG	0	0
sgTGGT1_202480_10	TACAGCGGAGGCAGACGCGG	4	2
sgTGGT1_202480_2	GAGCAGCGGACTCTCGCCGG	13	0
sgTGGT1_202480_3	GAGGAGAGAGAAGAGTACGG	0	0
sgTGGT1_202480_4	GAAGAGAGACCAGCAGAGGG	16	8
sgTGGT1_202480_5	GGTGGAGCCCCACTACGCAC	176	31
sgTGGT1_202480_6	GCGTCTTGCCCGGAATGAGG	38	4
sgTGGT1_202480_7	GTGCAGGCGATGCTACGCCA	22	6
sgTGGT1_202480_8	GAGAAGAAGAAGGGATACCG	19	3
sgTGGT1_202480_9	GAGTACGGAGGAGAGAGACG	4	7
sgTGGT1_202490_1	TGGAGGAACACACAGAGCAG	13	14
sgTGGT1_202490_10	CGTCAAAGCAGATAGGGCGG	143	51
sgTGGT1_202490_2	GAAGAAAGGTCAGAAGGAAG	0	0
sgTGGT1_202490_3	GGAGAGAGAGAACGAGGCGA	0	0
sgTGGT1_202490_4	GGGCAAGGAAGAAGACGCAG	0	0
sgTGGT1_202490_5	GGAGAAGAAACAGAACACGA	8	7
sgTGGT1_202490_6	GGGGCTCATCAGAGACGCAG	44	28
sgTGGT1_202490_7	CAGGAGAGCGAAGCCGGACG	12	3
sgTGGT1_202490_8	GACGGAGAGGAGGGGACCGA	3	0
sgTGGT1_202490_9	GCAGTCGTCAGGGCCAGGGG	12	3
sgTGGT1_202500_1	GGTACGCAGACAATTGCACG	0	0
sgTGGT1_202500_10	CCACACAGCGCTCTGCCCGA	0	0
sgTGGT1_202500_2	GGCTGGCTCGGAAGAAGCTG	0	0
sgTGGT1_202500_3	GACGAGAGACTGGAAAGCCA	0	0
sgTGGT1_202500_4	CGAGGGACGAGCCGAACTGA	30	24
sgTGGT1_202500_5	AGTTGGCCGCGTAGAAGACG	0	0
sgTGGT1_202500_6	ATGCAGAAGCAACTCGGCGC	87	63
sgTGGT1_202500_7	GACGAAGAAAGTGATCCAGG	0	0
sgTGGT1_202500_8	GTTCACCATAAAGTTCCAGA	0	0
sgTGGT1_202500_9	GCAGTCTCGCGGCTACCGCT	0	0
sgTGGT1_202510_1	AAGAGCGTCACAAAGACGAG	4	3
sgTGGT1_202510_10	CGAGGCTGTTGGACAAACGC	40	49
sgTGGT1_202510_2	GAAAGAAACTGAGCAGCGCG	40	26
sgTGGT1_202510_3	GACGAGAGACTGGAAGGCCA	0	0
sgTGGT1_202510_4	GGTGCCGGAGCGATAGCCGC	21	20
sgTGGT1_202510_5	GAACTGGAGGAATTTGGTGC	98	69
sgTGGT1_202510_6	CGAAGGATGAGCCGAACTGG	10	4
sgTGGT1_202510_7	TGGATGCAGAAGCAACTCGG	0	0
sgTGGT1_202510_8	GGTGAAAACAATCCCCATGT	3	0
sgTGGT1_202510_9	CTCAGCATCAAACAATCCCG	57	33
sgTGGT1_202520_1	GAAAAGAGAAGACAAGCGGG	31	9
sgTGGT1_202520_10	GAGAAATGCGCCGAAAAGGG	28	9
sgTGGT1_202520_2	GGGGTGGTACGCGACAGCGA	34	46
sgTGGT1_202520_3	GAAGCGTACGAGAAGAGGGG	36	46
sgTGGT1_202520_4	CCAGAGAGGAGATGAGGAGG	0	0
sgTGGT1_202520_5	GAGAAGGGCCAGCAGGGTCG	0	0
sgTGGT1_202520_6	GAAGTGGGGAGGAGGAACGC	3	4
sgTGGT1_202520_7	AGAGGTCCAGACAGAAGACA	11	26
sgTGGT1_202520_8	GACACGGAGACGACGGACGG	23	55
sgTGGT1_202520_9	GTGCGGGGAGGAGACGACCG	0	0
sgTGGT1_202530_1	GAGAGAGGAACAGCGAGCAG	0	0
sgTGGT1_202530_10	ACAAACAGGAAAACGCGCGG	0	0
sgTGGT1_202530_2	AGAGACGCCGAAGCGAGAGG	0	0
sgTGGT1_202530_3	ATCGGAGCGAAACGGAACGG	4	0
sgTGGT1_202530_4	GAAACTCCCGACGAGCGCAG	124	233
sgTGGT1_202530_5	GAAGAGGGCCAAGGAACGAG	0	0
sgTGGT1_202530_6	CCAGCGCCCTCCTCAAGCCA	2	0
sgTGGT1_202530_7	GAAGACTCCGTGGCTTGAGG	0	0
sgTGGT1_202530_8	GAGGAGAGGGGAAGACTCCG	0	0
sgTGGT1_202530_9	GAAGAAACCGAAACAGCTGA	0	0
sgTGGT1_202540_1	GAAGAGCGCGAACTTTCCAG	65	15
sgTGGT1_202540_10	GAAACCACGAGAAGAGGCAC	26	5
sgTGGT1_202540_2	GGCGAGGCTGAAGACGACGA	0	0
sgTGGT1_202540_3	GAAGCTCGCACATCTCGCGT	189	105
sgTGGT1_202540_4	GCTCTCTGCAGTCCCAGGGG	251	328
sgTGGT1_202540_5	AAGAATGCGGAGCAGCCCGG	122	80
sgTGGT1_202540_6	GAAGAGACAGAGGGAGAAGA	0	0
sgTGGT1_202540_7	GAATACGACTCAAAGAGAAG	25	5
sgTGGT1_202540_8	GAGAAAGAAGACCTTGGCGA	52	40
sgTGGT1_202540_9	AGACAGCTGGAAGAGAACAA	18	9
sgTGGT1_202550_1	GAGGTGAGGTGTGGGGACGG	26	15
sgTGGT1_202550_10	GTACGGCGTCACATGAACCA	5	3
sgTGGT1_202550_2	GACGAGAGACATCCGCGAGG	6	22
sgTGGT1_202550_3	GGAGCCTCCCTGCGCAACGG	143	189
sgTGGT1_202550_4	AGAGACACGAAGCATACCGG	21	13
sgTGGT1_202550_5	GGAGCCAAAGCCATAAGCGG	55	95
sgTGGT1_202550_6	GGGGCGCCACAGAACCACGA	0	0
sgTGGT1_202550_7	GCAGCCCAGAAGCTCTGCGG	45	28
sgTGGT1_202550_8	CCGCGGAGGAAAGTCCACAG	145	59
sgTGGT1_202550_9	AAGAACGCGAGACGTCGGGA	101	117
sgTGGT1_202568_1	GCGCCTCACCCTCAAGGGGA	0	0
sgTGGT1_202568_10	GTTGACTCATCGTCAAAGAA	0	0
sgTGGT1_202568_2	CAGCCGGAAGGCCTTCTCCG	0	0
sgTGGT1_202568_3	CTGAAGAAACCTGTGAGGAG	0	0
sgTGGT1_202568_4	TGTGAGGAGCGGTACCCCGT	0	0
sgTGGT1_202568_5	GAATCCGAACTGGACGCCCG	0	0
sgTGGT1_202568_6	TCTTCGAGATCCCCATGTCG	20	5
sgTGGT1_202568_7	ACAAGAAGACAAGAGAGACA	0	0
sgTGGT1_202568_8	AAGAAGAGCAGAATCCGAAC	0	0
sgTGGT1_202568_9	GCGGCGTCGTACCGCGACAT	0	0
sgTGGT1_202572_1	GGTATACCGACCTGAAGGGA	2	2
sgTGGT1_202572_10	AGAGAACAGGAGTTGACCCG	4	0
sgTGGT1_202572_2	GGTGTACAGACACCACGTCG	0	0
sgTGGT1_202572_3	GAGGCAAACGAAGAGCCGAG	6	6
sgTGGT1_202572_4	CGCGAACGGGAAGAAAACGG	49	39
sgTGGT1_202572_5	CATGGGTCCAAGACATCCGC	22	21
sgTGGT1_202572_6	GAGAGAAAAGGGCAAAGCGA	5	4
sgTGGT1_202572_7	GGCGGTCGCCACAACAGCGT	0	0
sgTGGT1_202572_8	AATGCGTGCATAGAGAGCGT	29	19
sgTGGT1_202572_9	ACGGCCGCCAAAGAGAAGAG	0	0
sgTGGT1_202580_1	GATACGCGAAGACGTTGGGA	3	0
sgTGGT1_202580_10	CGAGATCATGGACACCAACG	5	5
sgTGGT1_202580_2	GACTCCGCTCTCCTACGGCG	45	71
sgTGGT1_202580_3	AGTGTGGACGATGAAGGCGC	7	0
sgTGGT1_202580_4	GTGGATCAAAACCTTTGGCG	8	15
sgTGGT1_202580_5	GTATCGCAAGCATATCGAGA	27	27
sgTGGT1_202580_6	GCGATCTGAGAGCGTGGCGG	2	4
sgTGGT1_202580_7	TATCGGACAAGAAGAAGCCG	8	6
sgTGGT1_202580_8	ACGGCCTTGGAGAAGGCTGG	6	3
sgTGGT1_202580_9	TCTGAGGCATGCGAATGAGA	13	8
sgTGGT1_202590_1	GGAAACGAAGGAAACAGCAG	3	0
sgTGGT1_202590_10	TGTGTGAGACAGCACGGAGA	19	0
sgTGGT1_202590_2	GATCGACAGGGACTTCGACG	14	16
sgTGGT1_202590_3	GAGAGAAGACGAAGACGAGG	0	0
sgTGGT1_202590_4	GGAAGTCGGGCCACAAGCAG	4	4
sgTGGT1_202590_5	GAAGCAGGCACACAGAAAGG	0	4
sgTGGT1_202590_6	GCCGGAAAGAGACACAGCGA	30	9
sgTGGT1_202590_7	GAGAAGGAGGAAGAGACAGA	0	0
sgTGGT1_202590_8	GAGGACGATAGGGCCACCGA	38	38
sgTGGT1_202590_9	GAATCATCTGATCCAGCAGG	11	0
sgTGGT1_202600_1	TGACAGCTTCGTTGGAACAG	40	42
sgTGGT1_202600_10	AAAGCTCCTGGTTCTGGAAC	12	13
sgTGGT1_202600_2	GCGCCTCTACAGATCCGCGT	179	160
sgTGGT1_202600_3	GACGATTCAGTCGAAAGGAA	301	538
sgTGGT1_202600_4	GCCAATGCTGAACGTCGAAG	40	12
sgTGGT1_202600_5	AGAGAAGTCTGAAATGCTCA	6	18
sgTGGT1_202600_6	GACAGCTGTCGCAATCGACA	26	52
sgTGGT1_202600_7	CAATCGACAAGGAACGAGAG	16	16
sgTGGT1_202600_8	GCGCTTCCTTGCGCGCAGCA	29	24
sgTGGT1_202600_9	GTGGTACAAGTGCTGCCTCA	421	756
sgTGGT1_202610_1	GAGTGAACGATCCGTCGCGG	100	158
sgTGGT1_202610_10	GAACTTTGTGAGCTGCGCGT	151	254
sgTGGT1_202610_2	CAAGCGGAACGAAAGACCGA	234	230
sgTGGT1_202610_3	GCAGCTTCGAGTCGACGCCC	23	19
sgTGGT1_202610_4	GCGCCTGCGCGTGGAAGCAG	249	495
sgTGGT1_202610_5	GAAGCGTACAAAGTCTCCAA	31	56
sgTGGT1_202610_6	AGTACATGAAAGACAACCCG	11	4
sgTGGT1_202610_7	GCGGATGAAACACGCTGTGA	192	157
sgTGGT1_202610_8	CCATGCCTGGAACTCCCTGG	41	28
sgTGGT1_202610_9	GAGAGTCCGAGCTCGAGAAG	10	16
sgTGGT1_202620_1	GCAAAGGAAAGAGGGAACGT	23	12
sgTGGT1_202620_10	GATCCAGCGGGCGAGCGGGA	11	0
sgTGGT1_202620_2	GGGAACGTCGGAGGAAACGT	22	2
sgTGGT1_202620_3	GTTTGCTTCAAGTTTAGCGG	64	38
sgTGGT1_202620_4	GCGCTCCTGGCTCTACCAGG	829	645
sgTGGT1_202620_5	CAGTTCATACCCGTATACGG	14	9
sgTGGT1_202620_6	GGCAGGTCAAGGTCACACCC	87	120
sgTGGT1_202620_7	CACTCGGGAAGCGACCGCGA	79	86
sgTGGT1_202620_8	GGAAGAACTGGGAAGACAAG	8	6
sgTGGT1_202620_9	TGAAAATTTGCCAGGGGCGG	12	5
sgTGGT1_202630_1	GCATCTTCCGCAGACAGAGG	18	5
sgTGGT1_202630_10	GCGGCCGTTGACGCTCCAGG	0	0
sgTGGT1_202630_2	GCGGAGGACACAGGGAGAAG	0	0
sgTGGT1_202630_3	GGAGATCGGCACGAAGACGA	0	0
sgTGGT1_202630_4	GGTGCACCTGCATGCAGCGC	3	0
sgTGGT1_202630_5	GGAGAGAAGATGGCGGGCAG	0	3
sgTGGT1_202630_6	CCGGGAGGTGGAGATGGCCG	7	2
sgTGGT1_202630_7	CATGCGTCGGAGCCGGGAGG	3	2
sgTGGT1_202630_8	TCTTTCGGCACATGCAGCGA	2	2
sgTGGT1_202630_9	GCTCCCAGGTCCCTCCCCAG	3	0
sgTGGT1_202640_1	GAGAAACGCAATCGTAACGA	9	6
sgTGGT1_202640_10	AGAAGAAGGGAAGAAGGTGG	0	0
sgTGGT1_202640_2	GCAACGGCGACGAGGAACGG	0	0
sgTGGT1_202640_3	GGAACACAAGCAAGAAACAG	15	5
sgTGGT1_202640_4	TGAGGCTGGACAAACAGCGC	23	3
sgTGGT1_202640_5	GAAGAGAGAGAAACAAGAGG	0	0
sgTGGT1_202640_6	GCTGCCGCGACGAGAACCGA	50	87
sgTGGT1_202640_7	GGATTTTCCAAACAGAACGA	50	60
sgTGGT1_202640_8	GACGAAGGAGAAGAACGCGG	0	0
sgTGGT1_202640_9	GGTGAAGCCCGGAGGAGCGG	0	0
sgTGGT1_202650_1	ACGGCCGCCACAGCTCACGG	24	14
sgTGGT1_202650_10	GGAAGACTTAAATCCTCCCG	18	32
sgTGGT1_202650_2	TTTGCCAGCCACAGACGCGC	3	0
sgTGGT1_202650_3	GAGATGCACATTGCACACAG	62	48
sgTGGT1_202650_4	AAGCTTGCGGCTCTCCACGG	21	3
sgTGGT1_202650_5	GCACAAATCACTCCTTGCAC	13	4
sgTGGT1_202650_6	GACTCGGCGAAATCGACCGC	9	0
sgTGGT1_202650_7	GAGGAAGGAAGGCCGGCCGA	0	0
sgTGGT1_202650_8	GGCGTCGGACGTCTACGCTG	33	2
sgTGGT1_202650_9	AAACAGGAGATGAAACGCAG	2	0
sgTGGT1_202680_1	GAAGCGGTTTCTGAGCGGCG	8	10
sgTGGT1_202680_10	GCAGTCCGCGAACGCCGTGA	0	0
sgTGGT1_202680_2	GGAAGACATGGAGAAAGTCA	0	0
sgTGGT1_202680_3	GAAAGTCATGGAAGAAGTCC	0	0
sgTGGT1_202680_4	ATTGCGTCGATGGATCGAGG	5	0
sgTGGT1_202680_5	GAGGCCTGACCGCCTCCCTG	2	0
sgTGGT1_202680_6	CAAAAGCGACAGATGAGCCG	0	0
sgTGGT1_202680_7	GAGGTGTTGGGCGCGAACGC	2	0
sgTGGT1_202680_8	GCTTCGCCTGTGTACACTGG	0	7
sgTGGT1_202680_9	TGAGTGGGTCGAGAGCGCCA	8	11
sgTGGT1_202690_1	TGGGAGATTCAGCAGCCTGA	27	8
sgTGGT1_202690_10	GGCGCAGGACGAGGACCGAG	34	5
sgTGGT1_202690_2	TCGTCGCCCAGCGAACCGAG	10	10
sgTGGT1_202690_3	GTTGTATCCGAGAGAAGACA	13	7
sgTGGT1_202690_4	AGTAGTCGCACTGTCGGCAG	2	3
sgTGGT1_202690_5	GTATCCGAAGAAAACTGACA	0	0
sgTGGT1_202690_6	TGGCGGTGTCCTCGATGCCG	2	0
sgTGGT1_202690_7	AGAAGACGCCGCCAACGCCC	12	9
sgTGGT1_202690_8	GGGCAGGGCACAGGCGAAGA	7	0
sgTGGT1_202690_9	TGTCGCCGGCGCCTTGGAGG	40	33
sgTGGT1_202700_1	GCAGCATGCACTGCATCGGG	4	2
sgTGGT1_202700_10	GAACAAAGCGGGAACGACGG	8	5
sgTGGT1_202700_2	GAGGAAGGGGAGACTGACGG	5	0
sgTGGT1_202700_3	AGCGCTCGCCAGCGTTCCGG	2	4
sgTGGT1_202700_4	AGGACGCTCGACAGAGGCGG	121	65
sgTGGT1_202700_5	GCAGGGGAGGCAGGGACTCG	3	2
sgTGGT1_202700_6	GGACTCGCGGAGGCGAACCG	4	0
sgTGGT1_202700_7	GCAATGATCGAAGTTGAGGG	93	51
sgTGGT1_202700_8	AGAACGAAGAGAAGGGGCAG	19	8
sgTGGT1_202700_9	TGGCTGGTGGAAGCAACCGA	105	126
sgTGGT1_202720_1	GGGAGGAGGAGAAGACGCAG	0	0
sgTGGT1_202720_10	TCTGGGGCTGAGAGAGCCGG	0	0
sgTGGT1_202720_2	GAAGCAGGCGGAGAGTGGGG	2	0
sgTGGT1_202720_3	GGAGATCCACGGTGGAGCGG	0	0
sgTGGT1_202720_4	GAGACGAGAGGAGGTGCCGG	0	0
sgTGGT1_202720_5	GAAGGGCAGGAGAGAACAGA	0	0
sgTGGT1_202720_6	CCTGCAAGCACAGTCTGCGG	0	0
sgTGGT1_202720_7	GCAGTACGTAGCGCCTGCGG	21	6
sgTGGT1_202720_8	GAGAGGAAGCGCGAATCCAG	13	13
sgTGGT1_202720_9	GAGGAAGGCGACCTGAGCCA	0	0
sgTGGT1_202730_1	GACGACGGAAGAGGCAACGG	0	0
sgTGGT1_202730_10	GGAGAGTCGCCTGCTCAACG	47	51
sgTGGT1_202730_2	GGAGCGTCGCCGACAAACGG	46	44
sgTGGT1_202730_3	GAAGAAGCGAGCGCGAGCAG	4	0
sgTGGT1_202730_4	GAGGCGGCAGGAGAACACGG	4	0
sgTGGT1_202730_5	ACAGCGAGGAAGGAGAGCAG	0	0
sgTGGT1_202730_6	ATAGACGGCGAGACAAACAG	7	0
sgTGGT1_202730_7	GAGCAGGGCAGGGAGACAGG	0	0
sgTGGT1_202730_8	AGAGGCGGAAAGCAGAGCGA	0	0
sgTGGT1_202730_9	TCAGCCGAACAGGGAGGAGG	78	121
sgTGGT1_202735_1	CAAAATCGAAAACAGTGCAG	20	22
sgTGGT1_202735_10	TCGACCGCTCGAGGAGAACC	66	164
sgTGGT1_202735_2	AGCGTGGAAAGAAATGAAAG	3	4
sgTGGT1_202735_3	GAATGTTCGTCAAGTCCCTG	16	5
sgTGGT1_202735_4	TCAACGAGATGGTGAACCTC	107	162
sgTGGT1_202735_5	AAGGACGCTTTTAAATCAGC	13	8
sgTGGT1_202735_6	CCGAACGCCCTCATGGTACG	33	31
sgTGGT1_202735_7	TACGATGCTGTACGTTTCGC	10	2
sgTGGT1_202735_8	CCTTTTGTCGTCTGCAGAGA	7	20
sgTGGT1_202735_9	CGCAGACACAAGAGACAAAG	4	3
sgTGGT1_202740_1	GAAGCGGCAGGAGAAGCAGA	0	0
sgTGGT1_202740_10	GAAACGGGCAAAGAGGCAGA	0	0
sgTGGT1_202740_2	GCAATGAAGAGACGAAGCGC	0	0
sgTGGT1_202740_3	AGACAGAGAGAAGGACGAGA	0	0
sgTGGT1_202740_4	GCGGTCGCCCCACTCAGAGA	43	42
sgTGGT1_202740_5	AGAGAAGGCAGACTCGACGC	19	4
sgTGGT1_202740_6	GAGACACAGACTCCAGGCGG	0	0
sgTGGT1_202740_7	GACAGCTTGGAGAGAAGCGA	27	5
sgTGGT1_202740_8	GCGCTGTGTCGTCCTCGAGG	70	57
sgTGGT1_202740_9	GAATGACGTTGAAGAAGAGA	4	0
sgTGGT1_202750_1	GGACATGGTTCTCTCTGCAG	0	0
sgTGGT1_202750_10	CATGCAGGTGCTCAAGGCCG	0	0
sgTGGT1_202750_2	CTGGATAGAAATCTGACCCA	0	0
sgTGGT1_202750_3	GCCCTCATCAGGAGCCGCTG	26	39
sgTGGT1_202750_4	TGTCCGACAGGAGCGCCTGG	0	0
sgTGGT1_202750_5	CGTGGACGAAGAAGAAGGCG	0	0
sgTGGT1_202750_6	GGCCGGCGAGTGTTTCCCCG	0	0
sgTGGT1_202750_7	GAATCCTTTGGGCTCGGCGA	0	0
sgTGGT1_202750_8	CCGACGCATTTGTGACCGCG	0	0
sgTGGT1_202750_9	GAGCGCCTGGAGGCTGCTGT	0	0
sgTGGT1_202760_1	GAGGAAACGCAACATGCCGG	26	28
sgTGGT1_202760_10	GGAGAAGTCCACTGATGTGA	60	71
sgTGGT1_202760_2	AAGCAGGAGAGAGGCCGCAG	20	5
sgTGGT1_202760_3	AGAGCGAGAAGAAGTCCAAG	19	7
sgTGGT1_202760_4	AGCGATGACGACGAGAGAGA	11	4
sgTGGT1_202760_5	AAGGCGTAGAGAGGAGACGT	8	3
sgTGGT1_202760_6	TCGGCTGTGGGGCCTGGAGG	0	0
sgTGGT1_202760_7	GAGGCGGTTCCTGACCAACG	43	62
sgTGGT1_202760_8	GAGAGCGAGAGGCGCAACAG	51	71
sgTGGT1_202760_9	CTGCAGGAAACGCCAAGCAA	74	35
sgTGGT1_202770_1	GAAAATCCTCAACAACACAG	2	0
sgTGGT1_202770_10	GATGCGGAACAGCCCTGTAG	62	71
sgTGGT1_202770_2	GCTGAAGGTGAACTTTGCGA	85	170
sgTGGT1_202770_3	GTTTGGCAGCATCAAACGCG	0	3
sgTGGT1_202770_4	AGGATGGGATGTTGGCGCGG	0	0
sgTGGT1_202770_5	AGTTGGCCGACCTACCGCCG	51	50
sgTGGT1_202770_6	CTGGCCACCAGTTCCCACGG	0	0
sgTGGT1_202770_7	GATGGTGAACAGCGCGCAGG	0	0
sgTGGT1_202770_8	CAGAATGGCCGTCGCCGCAG	0	0
sgTGGT1_202770_9	CGGATTCATCGAATATGCGA	0	0
sgTGGT1_202780_1	GGCTGAGGGAAACGAAGCCA	11	5
sgTGGT1_202780_10	GACGCGCGGGAACCTCGTCG	38	15
sgTGGT1_202780_2	GACAGAAGAGAAGAAACTGG	0	0
sgTGGT1_202780_3	GAACGCAGTCCCAGCAGCGC	24	34
sgTGGT1_202780_4	CGTCTGGGACAGAGGAACCG	66	122
sgTGGT1_202780_5	TCAGCGCGAGTCAGCCGCGA	35	41
sgTGGT1_202780_6	CAGACCCAGAGCCTGCCTGG	1929	2184
sgTGGT1_202780_7	GGAAGCGTCCGAGTGAGGCG	32	37
sgTGGT1_202780_8	GGCCAGGAGCTCTCTTGGGG	60	65
sgTGGT1_202780_9	GACATACTGGACATACACCA	59	18
sgTGGT1_202790_1	GCACAAGCATGCGCATCCCG	21	16
sgTGGT1_202790_10	GAAGAAGGAGAAGTGTCTGA	44	55
sgTGGT1_202790_2	GGATGCGGTGATGTCTGCGG	0	0
sgTGGT1_202790_3	GGAGAAAAGGGGAGGAACGA	0	0
sgTGGT1_202790_4	CAAGATACTCCTGCATCACG	106	95
sgTGGT1_202790_5	ACAAAGCTGGGATGCGGCGG	21	11
sgTGGT1_202790_6	GCTGCGGAACTCCTTGGGGA	11	6
sgTGGT1_202790_7	GACAAATCGAGGTCTACCGA	26	14
sgTGGT1_202790_8	AAGTTCGCTGGCATCAACCA	6	6
sgTGGT1_202790_9	GCAGCATCGGAGTGTACGCG	8	9
sgTGGT1_202800_1	AGAGAGGAGAGACGAAGCGG	0	0
sgTGGT1_202800_10	GAGAGAGAGAAGCGAAGTCG	0	0
sgTGGT1_202800_2	AACGAGAAAGGAGAACGAGG	0	0
sgTGGT1_202800_3	GCACATGCCAGAGAGAACGG	5	10
sgTGGT1_202800_4	CAAACGCGCGACACACACGG	28	37
sgTGGT1_202800_5	AAGGAAACTCACCAAGGCGA	0	0
sgTGGT1_202800_6	CGAGAATGACATCCGCGCCG	0	0
sgTGGT1_202800_7	GGAGGAGCCTGAAGAAGTCA	4	0
sgTGGT1_202800_8	GCAGAGAGTGCGAAACGAGA	2	0
sgTGGT1_202800_9	TCGAGGCGAAGAAGAGACGG	0	0
sgTGGT1_202810_1	AAGAACCACCCTGACAATGG	0	0
sgTGGT1_202810_10	GGCACTGGCCTGCTTCCTGG	0	0
sgTGGT1_202810_2	CACAAAAGTGAACGAGGCCA	0	0
sgTGGT1_202810_3	GGCCAAGGAGAAGCTGCTGA	7	2
sgTGGT1_202810_4	CTGCAGCCCAACAGCCACGA	51	55
sgTGGT1_202810_5	ATTTCTCACCGCCATTGTCA	0	0
sgTGGT1_202810_6	AGCTGCTGAAGGACAGCCGG	16	2
sgTGGT1_202810_7	TTCTCGATCCTCTTTACCGC	32	5
sgTGGT1_202810_8	CGAGTTCTCAAACAGTGGAG	326	234
sgTGGT1_202810_9	TAGGATTGTCGAAGCCGCGC	0	0
sgTGGT1_202820_1	CGAAGGCGGCATCTTTACCG	0	0
sgTGGT1_202820_10	TCCTGCAAACATCGACGCAG	0	0
sgTGGT1_202820_2	GGTCTGGACGACGAAGCTGG	0	0
sgTGGT1_202820_3	GCGGATGGTTCGGGAAGTCG	0	0
sgTGGT1_202820_4	GTTGACACGCAAGAGTGTGG	4	0
sgTGGT1_202820_5	CCTTCGTACAAAGTGTCGGG	0	0
sgTGGT1_202820_6	TGTCCGAGCGGCTGCAGCGT	0	0
sgTGGT1_202820_7	CGTTGAAGACGTCGTCGCCA	0	0
sgTGGT1_202820_8	GCTTTCTGTCATTTCCATGT	20	20
sgTGGT1_202820_9	CCGAATATAAGAAGAAGGTG	3	0
sgTGGT1_202830_1	GGATAAAGACAAGCTGACGA	66	61
sgTGGT1_202830_10	ATGTCGGTGAGGCTCAAATG	651	435
sgTGGT1_202830_2	AACTTTTCGAAGCGTTACGA	18	28
sgTGGT1_202830_3	AAGACGAACGTGGACGACCA	13	8
sgTGGT1_202830_4	GAAGGACGATTATATCGGCA	33	24
sgTGGT1_202830_5	TCTGTCGGAGAGAGACAAGA	59	31
sgTGGT1_202830_6	AGCACGGAGATTTGTTGCCG	19	7
sgTGGT1_202830_7	ACTGTGACGGTGACGTGAGT	34	19
sgTGGT1_202830_8	CCACACATTCAAGACGAACG	20	25
sgTGGT1_202830_9	CAAGATGGACTATGTCGGTG	14	19
sgTGGT1_202840_1	GCAGACCGCGACCAGAACGG	0	0
sgTGGT1_202840_10	ATAGCGAGAAATTGAGACGT	0	0
sgTGGT1_202840_2	GACGGTCTGAGCATTCGCGG	18	8
sgTGGT1_202840_3	GGGCGGGAGGTACAGGGACG	0	0
sgTGGT1_202840_4	GGAGCCTCGGGAACGAGTGC	0	0
sgTGGT1_202840_5	TCAGACCGTCCCAGCAGCGG	0	0
sgTGGT1_202840_6	AAGTCCGTAGACAGAAGAGG	0	0
sgTGGT1_202840_7	GAAGTCCGAAGACAACGCCA	2	0
sgTGGT1_202840_8	GGGGCTGCACGTGAGACGGG	0	0
sgTGGT1_202840_9	GGACTTTGCAGAGTTCGCAG	2	0
sgTGGT1_202850_1	GCGAAGAAGGAGCAGAGCGG	0	0
sgTGGT1_202850_10	GATGGGGTAGGAGTTGAACG	19	14
sgTGGT1_202850_2	GGAGTGTCTCAACAAGAAGG	0	0
sgTGGT1_202850_3	AGAGAGGCGCGACGACGCGA	2	0
sgTGGT1_202850_4	GGTCGGAGAGAATGACACGA	3	0
sgTGGT1_202850_5	AGAGATGTGGGGAGACGCGG	0	0
sgTGGT1_202850_6	GCCGCCATCTCCCTGAGCAG	0	0
sgTGGT1_202850_7	GCTGCGGCAAGCGAATACAG	2	2
sgTGGT1_202850_8	GCAGAAGCCGAGAGCGACGA	7	0
sgTGGT1_202850_9	GATGACGTTCCGGATGGGGT	45	34
sgTGGT1_202870_1	GCTCCAGGCAGATGTGGCGG	0	0
sgTGGT1_202870_10	GCTGGTCTTAGCTGCGCCGG	52	45
sgTGGT1_202870_2	GCCGCGGCTCTGTCTGCCGA	22	4
sgTGGT1_202870_3	AGAGAGAAGAAGAAAACGGG	0	0
sgTGGT1_202870_4	GCGCCGGTAACCTTTACAGG	35	33
sgTGGT1_202870_5	GCATGCAGACGCGCACGCAG	0	0
sgTGGT1_202870_6	TGGGAGCTTCGAGGCGAAGG	3	0
sgTGGT1_202870_7	AGCGCAGTCGATGACGGAGG	8	2
sgTGGT1_202870_8	GGAACGTCGGGCTCTGCGGA	2	2
sgTGGT1_202870_9	TCTGTCCGTCCCCGAACTGG	6	0
sgTGGT1_202880_1	GGACAGCCCTGAGGCAGCGG	7	0
sgTGGT1_202880_10	GATGCTCGTGCCGCATGCAG	0	0
sgTGGT1_202880_2	AGAGACGACGAGGAAGGTGA	0	0
sgTGGT1_202880_3	GGGAGAAGTGACAGAAGAAG	0	0
sgTGGT1_202880_4	ACAGACACAGAAGAAGAAGA	0	0
sgTGGT1_202880_5	AGAGTCTATGTGAACAGCGT	13	12
sgTGGT1_202880_6	GCCCGTTGCATGCAGAGCGG	0	0
sgTGGT1_202880_7	GGTCAGACGCGGAGATGCGA	0	0
sgTGGT1_202880_8	GAAGAGGCCGAGACTCGGCG	2	0
sgTGGT1_202880_9	TGAAGACGCAACAGACGCAG	0	0
sgTGGT1_202890_1	GCCGAGGCTCAACCAGGAGG	16	4
sgTGGT1_202890_10	GAGTGGCTAGAAGGCCCGTG	4	0
sgTGGT1_202890_2	CCAGTCGCTGGATGACGCAG	3	3
sgTGGT1_202890_3	GGTAGGCGGGACCTATGCGC	0	0
sgTGGT1_202890_4	GCGGGCAGTCAAGCAGCCGA	16	2
sgTGGT1_202890_5	GACAGAAGAGAAAGGAGGGA	0	0
sgTGGT1_202890_6	CGGACAGCCAGAAGAGTCGG	34	6
sgTGGT1_202890_7	TGTGAGACCGCCGGACGCGG	4	4
sgTGGT1_202890_8	GATTCACCGCGTCAACCAGG	7	0
sgTGGT1_202890_9	GCAACGTCTTCAGAAGGAAG	0	0
sgTGGT1_202900_1	CGAGTCGCGGCCTCTAGTGG	74	107
sgTGGT1_202900_10	GTCTTGTAGAACTCGGCTGT	71	54
sgTGGT1_202900_2	TCACGGACGAAGCTGCGACG	52	0
sgTGGT1_202900_3	GATGATGGGATTTTGCCGGG	23	16
sgTGGT1_202900_4	GTGCATCATTGCTTGCGGGC	39	8
sgTGGT1_202900_5	GATGTGCAGTTTCTGGATGA	26	46
sgTGGT1_202900_6	CGTCTTCTCCATGAGCGTGG	685	599
sgTGGT1_202900_7	CTAGTGGAGGGGCGCAAAGT	10	27
sgTGGT1_202900_8	GAACTGAAAGTGCGCCCGAT	7	5
sgTGGT1_202900_9	TGCGCCCGATAGGCGAGTCG	12	5
sgTGGT1_202910_1	GGTGTCCCGGGCGAAGGTGG	30	26
sgTGGT1_202910_10	AGGGTGTTTCAGGAGCAGCA	3	3
sgTGGT1_202910_2	AGATCACTGGAACTCTGCAG	72	93
sgTGGT1_202910_3	AGAGGTGTGCAACTTGCCGA	122	158
sgTGGT1_202910_4	GCTCAGCTTGTCTGTTGGGG	31	34
sgTGGT1_202910_5	GACTTAAACCGCAACTGGGG	16	7
sgTGGT1_202910_6	GCAAACGCGGAGACAAGTCC	114	100
sgTGGT1_202910_7	TGACTTGAAGTGAAAATCGG	4	0
sgTGGT1_202910_8	CCTTAGGGATGTACATGCCG	55	40
sgTGGT1_202910_9	AGCACGGAATGAGCAAGCAA	21	25
sgTGGT1_202920_1	AGAGAGGCAAAGGCAAGCGT	10	0
sgTGGT1_202920_10	GACCACCGGCCAAAACGTGA	6	4
sgTGGT1_202920_2	GCAGATTCCGAGGATTGGGA	77	26
sgTGGT1_202920_3	GAGACATGACCATTTCGTGG	19	0
sgTGGT1_202920_4	TAAGTAACTACCTCTCCCAG	0	0
sgTGGT1_202920_5	GGAGTGACAAGGAAGGGAGG	0	0
sgTGGT1_202920_6	CAGAGAATCACTAGTAACCG	36	55
sgTGGT1_202920_7	GACCCACCCTGCTTGAGCGA	8	6
sgTGGT1_202920_8	AGTGGGCAGAAATGACGCTG	8	0
sgTGGT1_202920_9	GGTCTAGCACTCTAAAGCAG	39	4
sgTGGT1_202930_1	ACAGTCGTGTAGTTAACAGG	79	120
sgTGGT1_202930_10	ACCTGGTCTGTACTCAGGGG	159	142
sgTGGT1_202930_2	TCTGCGGCGCAGCAAAGGTG	17	21
sgTGGT1_202930_3	GACACAGCCAACTTATACCA	305	373
sgTGGT1_202930_4	GTCCTCCATCACGATACCCG	111	99
sgTGGT1_202930_5	GGCTTTGCTAGAACCTGGCA	77	127
sgTGGT1_202930_6	GAGTCTTGCGGCGTTGCCGA	99	152
sgTGGT1_202930_7	TTAGCGAGATACCATTCTCG	1857	3227
sgTGGT1_202930_8	GAAGTTGAGCCATCTTGCCA	191	189
sgTGGT1_202930_9	AATACGACTTCGTTACCGAG	11	8
sgTGGT1_202940_1	GAAGTCGCTGGAGGCAGCGG	0	0
sgTGGT1_202940_10	GGAACACGTAGAAAACCAGC	14	2
sgTGGT1_202940_2	GCAGGAAATGGAGAAAGGGA	5	2
sgTGGT1_202940_3	GAAACGCAGGAAGCCCCGTG	8	3
sgTGGT1_202940_4	CGGGTACTATGTTTTACCGA	28	41
sgTGGT1_202940_5	GCCAGGAGCAGCGCCAGCAG	62	49
sgTGGT1_202940_6	CTCTTCTGGAAACACAGCAG	6	0
sgTGGT1_202940_7	GCAGTGCCTTCTCACCACAC	26	14
sgTGGT1_202940_8	TCGCTGTAAAGACCGCACGA	46	32
sgTGGT1_202940_9	AGATCGCCGAAAGGCACTGA	0	0
sgTGGT1_202950_1	AGACTGAACGGCCAAAACGG	0	0
sgTGGT1_202950_10	TCAGCGGGAAGAGAATGAAG	0	0
sgTGGT1_202950_2	GCAGATCCGCGCCTTTGCGG	36	0
sgTGGT1_202950_3	GCAGGGTCCCCAGAACCGCG	65	4
sgTGGT1_202950_4	GCGCTCACCGGACTTTAGAG	22	0
sgTGGT1_202950_5	GAAGCAAAGAACGAAAGAGA	0	0
sgTGGT1_202950_6	GCCGAAGAAGAGACATGCGA	20	0
sgTGGT1_202950_7	GGAGGAAGATGGAAGAGCAG	0	0
sgTGGT1_202950_8	CAAGAGGACTCTCAGAGAGG	0	0
sgTGGT1_202950_9	GCGACATGGCCCGGCACCAG	4	0
sgTGGT1_202960_1	AACCACGAGACAGAACGCGC	21	0
sgTGGT1_202960_10	GTAGCCAGCCCTGCCCCTCG	2	3
sgTGGT1_202960_2	AAGAAGACGCAAGCAAACAG	3	2
sgTGGT1_202960_3	GAAAATACGCGACACCCTGA	3	0
sgTGGT1_202960_4	GAAAGACGAAAGAGCACGGG	0	0
sgTGGT1_202960_5	GAACTGGAATGCACGCCAGG	19	2
sgTGGT1_202960_6	CGCAACTACCGAAGACGCAG	0	0
sgTGGT1_202960_7	GCAGCAGAAGCGCCGAGATG	2	3
sgTGGT1_202960_8	GTTGAAAGAGAAAAGAACGC	0	0
sgTGGT1_202960_9	AAGGCGGAAAAGGGGAATGA	0	0
sgTGGT1_202970_1	ACAGTTTCGCACCCCTGCGA	31	32
sgTGGT1_202970_10	GTTGACCATCCGTGCCGCGG	76	129
sgTGGT1_202970_2	GCTGCAGGAAGACACCGCCG	87	26
sgTGGT1_202970_3	GACATCAAGACGGGAAGCGG	209	154
sgTGGT1_202970_4	AGAGACAGCCCAGGAAAGGG	20	12
sgTGGT1_202970_5	GCGTCTTCTCAAGAATTCGG	28	35
sgTGGT1_202970_6	ACGGTGGCTGCTGTGAGCGG	138	175
sgTGGT1_202970_7	GCCGTAGCCCGAGAGTGTGG	16	6
sgTGGT1_202970_8	GAGGACGGAACCCGTCGCAG	881	1253
sgTGGT1_202970_9	GCGGCACCTTCGACTCCAGG	47	45
sgTGGT1_202975_1	GGAGGGTCTGCAACACGCAC	26	47
sgTGGT1_202975_10	TCTCCCCAGAAAGAATGCGA	0	0
sgTGGT1_202975_2	GAAGTCAGCTCTGAAGCGAG	105	180
sgTGGT1_202975_3	CCGGCCATAATAGGCACCGG	32	27
sgTGGT1_202975_4	GCTCCTCACATGAGCAGCGC	136	104
sgTGGT1_202975_5	GTCATACACACTTCATGGGA	401	523
sgTGGT1_202975_6	TCTGTTTAAAATCGCCGCGA	43	21
sgTGGT1_202975_7	TCTATGTTGGAAAGCAGCAG	345	588
sgTGGT1_202975_8	GAGAAGATCCACTGTACCCA	55	41
sgTGGT1_202975_9	CCGTCTGGAAGAGGACCCGC	124	124
sgTGGT1_202980_1	GAGCAGGGGAGAACCCGCAG	0	0
sgTGGT1_202980_10	ACAGGTCTTCAAGCGCACGG	3	6
sgTGGT1_202980_2	TCAGCAACCCCACAAAGCCG	12	7
sgTGGT1_202980_3	CGAGAGACAGAAAGGAACAG	2	0
sgTGGT1_202980_4	GAAGAATGATGAGGAAGCTG	0	0
sgTGGT1_202980_5	TGAGAGCTTTGTAGCCGCGG	0	0
sgTGGT1_202980_6	ACTGTCTGCACAGACAGCCG	0	0
sgTGGT1_202980_7	GCTGCGGTCTTGAGGAGCGG	0	0
sgTGGT1_202980_8	GAAGCTTCTCGACCAACCGC	0	0
sgTGGT1_202980_9	GCGGCGATTGACCACAGAGG	28	25
sgTGGT1_202990_1	GGAGCCAGAAAATGGAACAA	11	2
sgTGGT1_202990_10	GAGCAAGAGACACGAGAGGA	153	87
sgTGGT1_202990_2	GAGGAAAATGGACTGGCAGA	129	133
sgTGGT1_202990_3	TTAGGAGAGGAAGAGGCCGA	5	13
sgTGGT1_202990_4	GTATACGTACGGAAGACCGA	41	58
sgTGGT1_202990_5	GGAAGGAAAATGAAGCACAG	3	3
sgTGGT1_202990_6	AGAGGAAGGAGAAGATATCG	97	90
sgTGGT1_202990_7	GGAAGACCGAAGGCAAGGAG	2	2
sgTGGT1_202990_8	TGGAAGGGTCATCCAGGCAA	16	6
sgTGGT1_202990_9	GCATATCTGGTTGCGGGTGA	165	338
sgTGGT1_203000_1	GGAGCGTTTGAGATGCACTG	235	162
sgTGGT1_203000_10	GAACCGGTCGACTACAGCCC	13	7
sgTGGT1_203000_2	AAAGCAGTGTAGAGAAACGG	10	11
sgTGGT1_203000_3	GTGATACGAACACAGCGAGG	91	153
sgTGGT1_203000_4	GTGTCGGATGAACATGAAGA	16	3
sgTGGT1_203000_5	GCTACGAACCAGACCAGGAG	28	4
sgTGGT1_203000_6	GAGGGGAGAATACCCAGAAG	77	237
sgTGGT1_203000_7	GACGAAAGGCAACTGAAGGG	7	14
sgTGGT1_203000_8	ACGGCCTCCACCCGGCACAG	76	66
sgTGGT1_203000_9	GGCGCTCGGACACACGGGTG	31	22
sgTGGT1_203010_1	GCATCAAGAGGAAGACCCAG	2	0
sgTGGT1_203010_10	TACAGGTACCGACGAAGCGA	2	0
sgTGGT1_203010_2	GATGTGATATGAGTTGGCAG	18	17
sgTGGT1_203010_3	GGAGGTGAACAAGTTCACCA	14	9
sgTGGT1_203010_4	GCAGCGGCCATGGCTAGCGG	34	12
sgTGGT1_203010_5	ACAGTACGTTGCGAATCCAG	3	0
sgTGGT1_203010_6	AGTATGAACGCCGAAAGCAG	6	4
sgTGGT1_203010_7	GGGGACCGATGAACCAGCAG	0	2
sgTGGT1_203010_8	ACATCGTGACACGGATGGCG	4	5
sgTGGT1_203010_9	GGATCGGCCACGCCACATGG	24	17
sgTGGT1_203020_1	GCAGCCGCGGATGGACGAGG	0	0
sgTGGT1_203020_10	GAGGACGCGCGATTTCATGG	0	0
sgTGGT1_203020_2	AGCGCGAGCAGACGAGGCGA	0	0
sgTGGT1_203020_3	AACGAGCACAAAAGCCACGA	0	0
sgTGGT1_203020_4	TCACCTTCAGGACACCACGG	12	14
sgTGGT1_203020_5	GACGACACACCAGTTCACGA	5	0
sgTGGT1_203020_6	CGAGCCCGCAGTATATTCCG	12	0
sgTGGT1_203020_7	GAAGTCTGTGAAAGATCCCA	0	0
sgTGGT1_203020_8	GGCAAAGGCGAAACAAACAG	0	0
sgTGGT1_203020_9	GGAGAGAGGGAAACATCCAG	0	0
sgTGGT1_203030_1	GCAGCCTGGCCTTGGACAGG	81	66
sgTGGT1_203030_10	GCTGCTACTCCTTACGGAGC	57	60
sgTGGT1_203030_2	TAAGCGTAAGCCGCAGGCGG	33	32
sgTGGT1_203030_3	CCTGTCTGATAGCCTCCAGG	626	714
sgTGGT1_203030_4	GCTCCTGGAGAGGCACCTGG	431	415
sgTGGT1_203030_5	GCTTCCCTGACCTCGGGCGA	131	79
sgTGGT1_203030_6	ACAACCCCAGCCTCAAGCCT	34	18
sgTGGT1_203030_7	TAGTAGCCTTGGGGATACGC	97	106
sgTGGT1_203030_8	GGGGTTGCTGGTAGTAGCCT	64	21
sgTGGT1_203030_9	AGGTTGTCCATAATACCCAT	57	48
sgTGGT1_203040_1	GCGTGGCAGGGACACACGCA	12	0
sgTGGT1_203040_10	GGGCCGTAGGACGTTTCCGG	133	138
sgTGGT1_203040_2	GCTCCTAGGATGATGACTGG	20	14
sgTGGT1_203040_3	GGGCCGATGACGAACGGCTA	334	479
sgTGGT1_203040_4	CGCACGGGAAGCGGCCACAG	23	45
sgTGGT1_203040_5	GCGGCCACAGCGGCACCTGA	578	854
sgTGGT1_203040_6	TGATTAGGCCCAAAATGTTG	7	7
sgTGGT1_203040_7	GCCTTCGAGAGAGCGTGGCA	610	885
sgTGGT1_203040_8	CACACGACTGGTCAGGCTCG	13	9
sgTGGT1_203040_9	GAGATGACCTGACGAAGCAG	27	25
sgTGGT1_203050_1	AGGAAGACGGACACACCCGG	6	32
sgTGGT1_203050_10	GAAATCCGAAGCAACAAGGG	241	509
sgTGGT1_203050_2	TGAGGGGCCAGGCGATGCGA	6	18
sgTGGT1_203050_3	GAGACGATGCAGACGAGCAG	290	448
sgTGGT1_203050_4	GCATCACTGGGAAACAACGA	33	47
sgTGGT1_203050_5	GGTTTCCGGAAACTGAGCGG	24	19
sgTGGT1_203050_6	GGAACAGGTGGACTTCGTGG	13	17
sgTGGT1_203050_7	GCAACTATCGCAGACCGCGG	63	76
sgTGGT1_203050_8	GGAGATGGGATACAGAGAGA	0	0
sgTGGT1_203050_9	GGAGAGACAGACACTCCAGG	17	0
sgTGGT1_203060_1	GCACAACCAAGAACATGCAC	1220	3029
sgTGGT1_203060_10	CTGAAGTGTCGTCAAAAGAG	0	0
sgTGGT1_203060_2	AGTAAGTACACGTCATGCGG	13	26
sgTGGT1_203060_3	TCTGATGGAAATATCACCGA	2	0
sgTGGT1_203060_4	GGCACAACTCACCTGTACGA	0	0
sgTGGT1_203060_5	ATGCACACTCTCGTTAGCGG	0	0
sgTGGT1_203060_6	GCCCTGCCACTGTAGTGCGG	0	0
sgTGGT1_203060_7	GCAGCATATAGAACTGAGAG	0	0
sgTGGT1_203060_8	GCGTGCGCTCATTTAGCGGA	2	0
sgTGGT1_203060_9	GGTCTACATTCGTACGACGG	7	2
sgTGGT1_203070_1	GGTGTTCCTTCTTACGGCGA	76	61
sgTGGT1_203070_10	TTGCATGAATGCACCAACAC	19	21
sgTGGT1_203070_2	GTCCCGATCGCACTGTGCGA	128	208
sgTGGT1_203070_3	AAGGAACACCTCATAAAGGA	7	6
sgTGGT1_203070_4	GATGTGATATCCTAGCTCCG	30	41
sgTGGT1_203070_5	GACGGTACGCGACCACAGCA	131	186
sgTGGT1_203070_6	GCCCTAAGAGTCTCATCTCG	54	31
sgTGGT1_203070_7	CGTCTTGGTTATCCTTGCTG	80	71
sgTGGT1_203070_8	TTTTGTCGAGCAGTGCATGG	6	14
sgTGGT1_203070_9	GTGTACTACATAGCTGTAGC	186	396
sgTGGT1_203080_1	GATGCAACTTACCGAGGCCG	2	0
sgTGGT1_203080_10	CAAGTTCCGGACGATGGTGC	64	13
sgTGGT1_203080_2	GAAGTACAAATCTTTCGCGA	21	13
sgTGGT1_203080_3	GGCACCAGGCACAGACCCCA	0	0
sgTGGT1_203080_4	GCGACCCGACACTGGACGAA	11	0
sgTGGT1_203080_5	AAGAGGACAGGGAAGACGAG	0	0
sgTGGT1_203080_6	GCAGGAGATTACAGTGGTAC	0	0
sgTGGT1_203080_7	CTCGGTGTATCAGTCAACGG	34	9
sgTGGT1_203080_8	GTAGCGCAGAATGTGGCACC	10	2
sgTGGT1_203080_9	ATGGTGCAGGCGCCATGGAA	3	2
sgTGGT1_203090_1	GAGGCAAGGCCAGTGAGTGA	171	95
sgTGGT1_203090_10	AGGCCAGGACAACGGAACTG	37	32
sgTGGT1_203090_2	AGACGCAACACAAGTCGCGA	10	2
sgTGGT1_203090_3	AGCTCGGTCAAACAATCCAG	282	478
sgTGGT1_203090_4	TGCGTCCGCCGAAATCGCGG	8	10
sgTGGT1_203090_5	GAACAAAACTGCTGAGGCTG	152	164
sgTGGT1_203090_6	GGAGCGTTAAAGACGACGCA	68	84
sgTGGT1_203090_7	AAGACTCTCGTGAAATGCTG	79	77
sgTGGT1_203090_8	GTCCTCGTAGCGGCACGCGT	58	127
sgTGGT1_203090_9	GAAAACAGTGTTGGTGAAGA	51	26
sgTGGT1_203100_1	TAGTCCAGTTCGCTGCGTGG	181	273
sgTGGT1_203100_10	ACGAACTCAGTCGGAAGTTA	55	30
sgTGGT1_203100_2	GAATCGTATATTCGGTGTCG	9	16
sgTGGT1_203100_3	CAACGCGAAGACATTCGAGA	17	2
sgTGGT1_203100_4	CACAATTCTCGCAACTGGGC	4	5
sgTGGT1_203100_5	GCGGTAGCATTGTCAGTGTG	102	210
sgTGGT1_203100_6	CGACTGCTGCATGACATTCG	81	89
sgTGGT1_203100_7	TTATGACCAAAGTGCTCCGC	85	94
sgTGGT1_203100_8	TCTTCGAACTCGTCATCCAG	23	21
sgTGGT1_203100_9	AGCCATGTTTGGGACAGAAA	24	70
sgTGGT1_203110_1	GGAAAGATCCGAGTACCCGG	45	64
sgTGGT1_203110_10	TCAGTTCGTGATCCGCATGG	118	145
sgTGGT1_203110_2	GGTGTGCATTGATCACACTG	103	142
sgTGGT1_203110_3	GGGTCGTAGATGCGCAACGA	11	28
sgTGGT1_203110_4	TCAGGGAGCAAACGAGGCTG	81	112
sgTGGT1_203110_5	GAACATCATCCGTCAAGTGG	31	17
sgTGGT1_203110_6	TCTGCGGTGTTGGCTCCGGG	64	34
sgTGGT1_203110_7	ATGGCTATGATGGATAGACG	11	14
sgTGGT1_203110_8	GACGCCAGTTGGGAAGCAGA	3	10
sgTGGT1_203110_9	GATGTCATGCTTGGCTGCTG	88	60
sgTGGT1_203120_1	AACAAAAGGTGAAATCACGG	0	2
sgTGGT1_203120_10	GAAGGCGTCCAAGGCGGCGC	0	0
sgTGGT1_203120_2	GTGTCGTTCAGATTGGCCAG	0	0
sgTGGT1_203120_3	GTATGTCCAAAGCCGCCAGG	0	0
sgTGGT1_203120_4	TTCCAAATCACACATGGGAG	10	18
sgTGGT1_203120_5	GCTAACCGTCCAACAACAAA	5	0
sgTGGT1_203120_6	TTATTTTCAGGCCATGGACG	19	4
sgTGGT1_203120_7	CCTCAAACTCTGGATACAGA	0	0
sgTGGT1_203120_8	ACTCAAGAGACTGCTGCCAC	16	20
sgTGGT1_203120_9	GCCACCGGCAGAACCTGCTG	0	0
sgTGGT1_203135_1	GATGCACTCAAAACAAGCAA	9	17
sgTGGT1_203135_10	GCTGACGTCTGTGCTGACGG	65	66
sgTGGT1_203135_2	GGTTCAACAAGACCTTCCGA	28	6
sgTGGT1_203135_3	CAAGCGTGCAGACACAGCCG	58	70
sgTGGT1_203135_4	GAAGAAGCAAAAGCTGCAGG	2	4
sgTGGT1_203135_5	GAGGAGCCAACAAGAAGCAG	39	36
sgTGGT1_203135_6	CGAGCGGGCGAATGAGGCGG	0	0
sgTGGT1_203135_7	GAAGTGGATACAGAAAGTGA	36	19
sgTGGT1_203135_8	GATCTGGGCGGAGACAACGG	9	3
sgTGGT1_203135_9	GAGCCGTCCCAAGCTTGTCG	180	179
sgTGGT1_203150_1	GGAGAACGAACAGGAGGCGG	0	0
sgTGGT1_203150_10	GCGGAGAGAGAAGCCACAGG	0	0
sgTGGT1_203150_2	GACGAGGCCGGCAGATCCGG	72	446
sgTGGT1_203150_3	GGTGAGAGTCACCCAAACGA	0	0
sgTGGT1_203150_4	GAGAGCAGAGGAAGAACCCG	4	0
sgTGGT1_203150_5	GGACAGAGGAAACTGAGGAG	0	0
sgTGGT1_203150_6	GCGTGGAGGCAGCTTGGCGG	38	28
sgTGGT1_203150_7	GAGAAACTGTGAGCTCAGGG	128	266
sgTGGT1_203150_8	GGGGAGGCAAGGAAGAACGG	0	0
sgTGGT1_203150_9	TCTTCTTCCAAGGACTGCCG	23	16
sgTGGT1_203160_1	CAACCGAAGAAAACAAGCAA	24	13
sgTGGT1_203160_10	GATGCTGGAGTACCTGGCCG	21	2
sgTGGT1_203160_2	GTTTGATTTCGAGAACGCGA	2	0
sgTGGT1_203160_3	GACTTGATGAAGAACGACGA	51	36
sgTGGT1_203160_4	GAGAGGCCCACCATAACTCA	8	0
sgTGGT1_203160_5	GCATCGCGAATACTCTCTGA	18	12
sgTGGT1_203160_6	GTAAACGAAAATGGGAGGCA	42	33
sgTGGT1_203160_7	CTAGTCCTTCAGGGTAGAGG	8	0
sgTGGT1_203160_8	GTTTCCGATGCAGAGAGTGG	27	5
sgTGGT1_203160_9	ATGGCTCTTCAGAGACGCAC	60	23
sgTGGT1_203170_1	GAAACTCGTGGAGAACGGCG	0	0
sgTGGT1_203170_10	GGCGCTCGAGAAGCGACGCG	0	0
sgTGGT1_203170_2	AGCAGACTTGAAAGACGCGT	0	0
sgTGGT1_203170_3	GAAACAGGTTTATTTCCGCG	84	40
sgTGGT1_203170_4	CCGCACAAGTCGCCTCACAG	6	12
sgTGGT1_203170_5	GACACCAGCGCACGACGTAG	0	0
sgTGGT1_203170_6	GGGGTGACGCTGCCGAGCAC	0	0
sgTGGT1_203170_7	GAGACTCGACCACGACAACG	0	0
sgTGGT1_203170_8	CCAGTGAAAGCGACAACTCG	0	0
sgTGGT1_203170_9	CAAGTTCGAGAGTGGCAAGG	0	0
sgTGGT1_203175_1	AAAGGGAGTCTCGAGAACCG	2	0
sgTGGT1_203175_10	CCAGAAGACACTTTTCGAAG	411	423
sgTGGT1_203175_2	AGGGTGGACGCCGAGAGCCA	5	12
sgTGGT1_203175_3	GTCTTTTAACCAAGAAGGAG	87	70
sgTGGT1_203175_4	TGTTCGCGGGAGAGGCAGGG	62	66
sgTGGT1_203175_5	CTAGACGCGAGAGAGGCGGG	43	13
sgTGGT1_203175_6	GTTGCATGTAAAGCAGACGC	75	82
sgTGGT1_203175_7	AAGAGCAGCGCCGCGACCCG	220	495
sgTGGT1_203175_8	ACGCGGGTCCCCACCTCCAG	123	88
sgTGGT1_203175_9	GTGTACGTCCACTGGAGGTG	185	113
sgTGGT1_203180_1	GAGGAAGCGCCGGGAAGCTG	18	11
sgTGGT1_203180_10	GCGTTGGACCACTCGAGCGA	12	0
sgTGGT1_203180_2	GAAGCTGCGGAGAAAAGCTG	0	0
sgTGGT1_203180_3	AACGCGTCTGGAGACAACGG	13	2
sgTGGT1_203180_4	GCAGAGCAGAAAACGACCTG	19	31
sgTGGT1_203180_5	GAAGCGAGTAGACAGCGCAG	21	0
sgTGGT1_203180_6	GAAGGGAACAGAGGAAACGG	0	0
sgTGGT1_203180_7	GCTGCTGCCACAGAAAACGA	15	18
sgTGGT1_203180_8	GAGTGGAGGAGACCAAACGA	1374	2215
sgTGGT1_203180_9	GCTGCATGCAGATCTCGCCG	4	5
sgTGGT1_203200_1	GACGCCGGGGACGAAGACGG	0	0
sgTGGT1_203200_10	GAGACGAACGCACAGAATGA	22	11
sgTGGT1_203200_2	GAAAGGAAGCGACGACGCCG	86	52
sgTGGT1_203200_3	GATTCTTCTGCAGATCCTGG	97	62
sgTGGT1_203200_4	GGTCGAACTTGACGCCGCGA	0	0
sgTGGT1_203200_5	GGCAGAAGAAAACGACGAGG	8	7
sgTGGT1_203200_6	GCAGCAGGAAGACACAAGAG	39	18
sgTGGT1_203200_7	AGAGAGGACGCCGAAGACCG	0	0
sgTGGT1_203200_8	GAGGCACTGAAATGAAACCA	10	5
sgTGGT1_203200_9	GGTGTGCCGATTCCCCACAA	10	9
sgTGGT1_203220_1	GCAGCTGCTTGACATGGCGA	0	0
sgTGGT1_203220_10	GAGGTGCCTTCAAGATGTGG	0	0
sgTGGT1_203220_2	GGAGGAGACTCAGACGACGA	0	0
sgTGGT1_203220_3	GAAAGGAGGCGATTGGGCGC	8	0
sgTGGT1_203220_4	GCGGCGGACTGGATGGGCGT	2	0
sgTGGT1_203220_5	CATGAGACAGGGAATGGCGG	0	0
sgTGGT1_203220_6	AGAACGTGTTTCAGAGGCAG	0	0
sgTGGT1_203220_7	GTGAAGATCACAATCGGCGA	9	5
sgTGGT1_203220_8	GATGTCACTGTCGTCCACGG	0	0
sgTGGT1_203220_9	AAAGACTGGCTGCTGTGCGC	3	0
sgTGGT1_203230_1	GCAGCCGAGAAGCCAAGCCC	7	9
sgTGGT1_203230_10	GAGGCCACCCGCGACAAACG	26	5
sgTGGT1_203230_2	GAGGAACGGTCCGATACCGA	130	105
sgTGGT1_203230_3	TGGAACTCCAGAATGAACGT	73	88
sgTGGT1_203230_4	GCTGCAGCCACTAACACTCA	39	50
sgTGGT1_203230_5	GCCTTTGAAAAGAACTGCAG	40	43
sgTGGT1_203230_6	ACGGTGATGAAGTTCCTCGC	28	51
sgTGGT1_203230_7	GGGAAGAAGCACAGGAGCCT	90	162
sgTGGT1_203230_8	GGTATGAAACCTTTGTGCCG	123	96
sgTGGT1_203230_9	GCAGCTTCGATGACGTTCTG	93	64
sgTGGT1_203240_1	GAAGCGTCTGGTGTCTCCGG	23	7
sgTGGT1_203240_10	GCAGCCAAAACGCAGCGCCA	17	5
[truncated: 79,390 more rows]

## Sheet: Fold Change sgRNA
sgRNA.ID	TOX2/TOX1	log2-fold change
sgTGGT1_200010_1	1.5625	0.643856
sgTGGT1_200010_10	1.34211	0.424498
sgTGGT1_200010_2	1.36768	0.451732
sgTGGT1_200010_3	1.1194	0.16273
sgTGGT1_200010_4	0.9375	-0.0931094
sgTGGT1_200010_5	0.85443	-0.226965
sgTGGT1_200010_6	2.5	1.32193
sgTGGT1_200010_7	1.17978	0.238512
sgTGGT1_200010_8	0.736842	-0.440573
sgTGGT1_200010_9	0.972222	-0.040642
sgTGGT1_200270_1	1.43519	0.521237
sgTGGT1_200270_10	0.217391	-2.20163
sgTGGT1_200270_2	0.892857	-0.163499
sgTGGT1_200270_3	13	3.70044
sgTGGT1_200270_4	0.537037	-0.896907
sgTGGT1_200270_5	0.586957	-0.768674
sgTGGT1_200270_6	1.8	0.847997
sgTGGT1_200270_7	0.880952	-0.182864
sgTGGT1_200270_8	1.76923	0.823122
sgTGGT1_200270_9	0.5	-1
sgTGGT1_200280_1	0.25	-2
sgTGGT1_200280_10	1.52632	0.610053
sgTGGT1_200280_2	2.03006	1.02152
sgTGGT1_200280_3	3.5	1.80735
sgTGGT1_200280_4	1	0
sgTGGT1_200280_5	1	0
sgTGGT1_200280_6	1	0
sgTGGT1_200280_7	0.5	-1
sgTGGT1_200280_8	0.72	-0.473931
sgTGGT1_200280_9	1.2	0.263034
sgTGGT1_200290_1	0.425	-1.23447
sgTGGT1_200290_10	0.05	-4.32193
sgTGGT1_200290_2	3.41667	1.77259
sgTGGT1_200290_3	1	0
sgTGGT1_200290_4	0.142857	-2.80735
sgTGGT1_200290_5	0.375	-1.41504
sgTGGT1_200290_6	0.2	-2.32193
sgTGGT1_200290_7	0.363636	-1.45943
sgTGGT1_200290_8	0.307692	-1.70044
sgTGGT1_200290_9	0.708738	-0.496676
sgTGGT1_200295_1	0.681818	-0.552541
sgTGGT1_200295_10	0.325581	-1.61891
sgTGGT1_200295_2	1.14286	0.192645
sgTGGT1_200295_3	1.47059	0.556393
sgTGGT1_200295_4	0.801653	-0.31895
sgTGGT1_200295_5	1.74839	0.806025
sgTGGT1_200295_6	1.76471	0.819428
sgTGGT1_200295_7	1.20317	0.266836
sgTGGT1_200295_8	0.746032	-0.422691
sgTGGT1_200295_9	1.14486	0.195171
sgTGGT1_200300_1	1.25	0.321928
sgTGGT1_200300_10	0.413793	-1.27302
sgTGGT1_200300_2	1.28099	0.357261
sgTGGT1_200300_3	0.714286	-0.485427
sgTGGT1_200300_4	0.92663	-0.109934
sgTGGT1_200300_5	1.67857	0.747234
sgTGGT1_200300_6	0.801653	-0.31895
sgTGGT1_200300_7	1	0
sgTGGT1_200300_8	0.45679	-1.1304
sgTGGT1_200300_9	1	0
sgTGGT1_200310_1	1	0
sgTGGT1_200310_10	1	0
sgTGGT1_200310_2	1	0
sgTGGT1_200310_3	0.888889	-0.169925
sgTGGT1_200310_4	0.703704	-0.50696
sgTGGT1_200310_5	1.33333	0.415037
sgTGGT1_200310_6	2.28571	1.19265
sgTGGT1_200310_7	2.2027	1.13927
sgTGGT1_200310_8	0.244898	-2.02975
sgTGGT1_200310_9	0.735849	-0.442518
sgTGGT1_200320_1	1	0
sgTGGT1_200320_10	1	0
sgTGGT1_200320_2	1	0
sgTGGT1_200320_3	1	0
sgTGGT1_200320_4	1	0
sgTGGT1_200320_5	1	0
sgTGGT1_200320_6	1	0
sgTGGT1_200320_7	1	0
sgTGGT1_200320_8	1	0
sgTGGT1_200320_9	1	0
sgTGGT1_200330_1	0.4	-1.32193
sgTGGT1_200330_10	0.278912	-1.84212
sgTGGT1_200330_2	1.5	0.584963
sgTGGT1_200330_3	0.333333	-1.58496
sgTGGT1_200330_4	0.0714286	-3.80735
sgTGGT1_200330_5	1.54545	0.628031
sgTGGT1_200330_6	0.45	-1.152
sgTGGT1_200330_7	0.4	-1.32193
sgTGGT1_200330_8	1.44444	0.530515
sgTGGT1_200330_9	2.33333	1.22239
sgTGGT1_200340_1	1	0
sgTGGT1_200340_10	1.56522	0.646363
sgTGGT1_200340_2	0.941333	-0.0872224
sgTGGT1_200340_3	0.169492	-2.56071
sgTGGT1_200340_4	1.03409	0.048363
sgTGGT1_200340_5	1.375	0.459432
sgTGGT1_200340_6	1.38378	0.46861
sgTGGT1_200340_7	2.05882	1.04182
sgTGGT1_200340_8	1.84314	0.882164
sgTGGT1_200340_9	1.5431	0.625835
sgTGGT1_200350_1	0.272727	-1.87447
sgTGGT1_200350_10	0.956522	-0.0641303
sgTGGT1_200350_2	0.136364	-2.87447
sgTGGT1_200350_3	0.206186	-2.27798
sgTGGT1_200350_4	0.678571	-0.559427
sgTGGT1_200350_5	1.16049	0.214739
sgTGGT1_200350_6	0.915179	-0.127875
sgTGGT1_200350_7	1.59535	0.673872
sgTGGT1_200350_8	0.36	-1.47393
sgTGGT1_200350_9	0.315789	-1.66297
sgTGGT1_200360_1	1.09434	0.130061
sgTGGT1_200360_10	0.785714	-0.347923
sgTGGT1_200360_2	0.941176	-0.0874628
sgTGGT1_200360_3	1.125	0.169925
sgTGGT1_200360_4	1.69863	0.764372
sgTGGT1_200360_5	0.25	-2
sgTGGT1_200360_6	1.53846	0.621488
sgTGGT1_200360_7	1.5	0.584963
sgTGGT1_200360_8	0.217391	-2.20163
sgTGGT1_200360_9	0.427451	-1.22617
sgTGGT1_200370_1	0.639344	-0.645335
sgTGGT1_200370_10	2.5	1.32193
sgTGGT1_200370_2	1	0
sgTGGT1_200370_3	0.25	-2
sgTGGT1_200370_4	0.166667	-2.58496
sgTGGT1_200370_5	0.2	-2.32193
sgTGGT1_200370_6	0.111111	-3.16993
sgTGGT1_200370_7	1	0
sgTGGT1_200370_8	0.714286	-0.485427
sgTGGT1_200370_9	0.409091	-1.28951
sgTGGT1_200385_1	1.125	0.169925
sgTGGT1_200385_10	1.27885	0.354843
sgTGGT1_200385_2	0.911504	-0.133678
sgTGGT1_200385_3	0.666667	-0.584963
sgTGGT1_200385_4	0.214286	-2.22239
sgTGGT1_200385_5	1.43791	0.523972
sgTGGT1_200385_6	3	1.58496
sgTGGT1_200385_7	1.56522	0.646363
sgTGGT1_200385_8	1.55607	0.637911
sgTGGT1_200385_9	0.333333	-1.58496
sgTGGT1_200400_1	1	0
sgTGGT1_200400_10	1	0
sgTGGT1_200400_2	1.26923	0.343954
sgTGGT1_200400_3	1	0
sgTGGT1_200400_4	0.916667	-0.125531
sgTGGT1_200400_5	0.333333	-1.58496
sgTGGT1_200400_6	0.428571	-1.22239
sgTGGT1_200400_7	1	0
sgTGGT1_200400_8	1	0
sgTGGT1_200400_9	1	0
sgTGGT1_200410_1	1.06962	0.0970987
sgTGGT1_200410_10	1.8	0.847997
sgTGGT1_200410_2	0.5	-1
sgTGGT1_200410_3	1.48617	0.571595
sgTGGT1_200410_4	1	0
sgTGGT1_200410_5	0.2	-2.32193
sgTGGT1_200410_6	0.681319	-0.553598
sgTGGT1_200410_7	1.14286	0.192645
sgTGGT1_200410_8	0.880297	-0.183938
sgTGGT1_200410_9	1	0
sgTGGT1_200430_1	2.5	1.32193
sgTGGT1_200430_10	1.16	0.214125
sgTGGT1_200430_2	0.210526	-2.24793
sgTGGT1_200430_3	1.85294	0.889817
sgTGGT1_200430_4	1.08333	0.115477
sgTGGT1_200430_5	1.08791	0.121562
sgTGGT1_200430_6	1.48	0.565597
sgTGGT1_200430_7	1.47826	0.563901
sgTGGT1_200430_8	0.047619	-4.39232
sgTGGT1_200430_9	2.09091	1.06413
sgTGGT1_200440_1	0.1	-3.32193
sgTGGT1_200440_10	0.666667	-0.584963
sgTGGT1_200440_2	1.80859	0.854868
sgTGGT1_200440_3	0.285714	-1.80735
sgTGGT1_200440_4	0.368421	-1.44057
sgTGGT1_200440_5	1	0
sgTGGT1_200440_6	1.46875	0.554589
sgTGGT1_200440_7	0.2	-2.32193
sgTGGT1_200440_8	0.0769231	-3.70044
sgTGGT1_200440_9	0.137931	-2.85798
sgTGGT1_200450_1	0.491525	-1.02466
sgTGGT1_200450_10	1.70833	0.77259
sgTGGT1_200450_2	0.933566	-0.0991754
sgTGGT1_200450_3	1.83333	0.874469
sgTGGT1_200450_4	1.74296	0.801541
sgTGGT1_200450_5	0.322581	-1.63227
sgTGGT1_200450_6	0.745763	-0.423211
sgTGGT1_200450_7	0.2	-2.32193
sgTGGT1_200450_8	1.20833	0.273018
sgTGGT1_200450_9	0.875	-0.192645
sgTGGT1_200460_1	0.5	-1
sgTGGT1_200460_10	0.424242	-1.23704
sgTGGT1_200460_2	1	0
sgTGGT1_200460_3	1.19048	0.251539
sgTGGT1_200460_4	0.5	-1
sgTGGT1_200460_5	0.8	-0.321928
sgTGGT1_200460_6	0.25	-2
sgTGGT1_200460_7	1.13607	0.184051
sgTGGT1_200460_8	1	0
sgTGGT1_200460_9	1.5	0.584963
sgTGGT1_200470_1	0.909091	-0.137504
sgTGGT1_200470_10	0.166667	-2.58496
sgTGGT1_200470_2	1.11111	0.152003
sgTGGT1_200470_3	0.75	-0.415037
sgTGGT1_200470_4	1.276	0.351628
sgTGGT1_200470_5	0.873563	-0.195016
sgTGGT1_200470_6	0.166667	-2.58496
sgTGGT1_200470_7	0.615385	-0.70044
sgTGGT1_200470_8	0.815217	-0.294743
sgTGGT1_200470_9	0.642857	-0.63743
sgTGGT1_200480_1	0.25	-2
sgTGGT1_200480_10	0.272727	-1.87447
sgTGGT1_200480_2	0.52459	-0.930737
sgTGGT1_200480_3	2.96429	1.56768
sgTGGT1_200480_4	1.37255	0.456858
sgTGGT1_200480_5	1.08333	0.115477
sgTGGT1_200480_6	1.75	0.807355
sgTGGT1_200480_7	1.53568	0.618873
sgTGGT1_200480_8	1.24107	0.311586
sgTGGT1_200480_9	0.815657	-0.293966
sgTGGT1_200590_1	1.10017	0.137726
sgTGGT1_200590_10	0.543689	-0.879146
sgTGGT1_200590_2	0.5	-1
sgTGGT1_200590_3	0.675	-0.567041
sgTGGT1_200590_4	0.45	-1.152
sgTGGT1_200590_5	1.10345	0.142019
sgTGGT1_200590_6	1.11465	0.15659
sgTGGT1_200590_7	0.526316	-0.925999
sgTGGT1_200590_8	1.04348	0.0614005
sgTGGT1_200590_9	0.817308	-0.291049
sgTGGT1_200595_1	1	0
sgTGGT1_200595_10	0.996086	-0.00565763
sgTGGT1_200595_2	1.07407	0.103093
sgTGGT1_200595_3	2.44828	1.29177
sgTGGT1_200595_4	1.08333	0.115477
sgTGGT1_200595_5	0.34	-1.55639
sgTGGT1_200595_6	0.481481	-1.05445
sgTGGT1_200595_7	1.04348	0.0614005
sgTGGT1_200595_8	0.5	-1
sgTGGT1_200595_9	0.163934	-2.60881
sgTGGT1_200600_1	0.8	-0.321928
sgTGGT1_200600_10	0.361111	-1.46949
sgTGGT1_200600_2	0.142857	-2.80735
sgTGGT1_200600_3	1.22581	0.293731
sgTGGT1_200600_4	0.571429	-0.807355
sgTGGT1_200600_5	0.817857	-0.290079
sgTGGT1_200600_6	2.11719	1.08215
sgTGGT1_200600_7	0.571429	-0.807355
sgTGGT1_200600_8	1.95238	0.965235
sgTGGT1_200600_9	0.923077	-0.115477
sgTGGT1_201100_1	0.923077	-0.115477
sgTGGT1_201100_10	11.6667	3.54432
sgTGGT1_201100_2	1	0
sgTGGT1_201100_3	1	0
sgTGGT1_201100_4	0.333333	-1.58496
sgTGGT1_201100_5	2	1
sgTGGT1_201100_6	0.619048	-0.691878
sgTGGT1_201100_7	1.83721	0.877516
sgTGGT1_201100_8	1.11486	0.156869
sgTGGT1_201100_9	0.304348	-1.71621
sgTGGT1_201110_1	1	0
sgTGGT1_201110_10	1	0
sgTGGT1_201110_2	2	1
sgTGGT1_201110_3	0.307692	-1.70044
sgTGGT1_201110_4	1.80882	0.855052
sgTGGT1_201110_5	4.375	2.12928
sgTGGT1_201110_6	1	0
sgTGGT1_201110_7	0.206897	-2.27302
sgTGGT1_201110_8	0.585366	-0.77259
sgTGGT1_201110_9	1	0
sgTGGT1_201120_1	0.428571	-1.22239
sgTGGT1_201120_10	0.24	-2.05889
sgTGGT1_201120_2	0.25	-2
sgTGGT1_201120_3	1	0
sgTGGT1_201120_4	1.90323	0.928447
sgTGGT1_201120_5	1	0
sgTGGT1_201120_6	0.285714	-1.80735
sgTGGT1_201120_7	0.576389	-0.794886
sgTGGT1_201120_8	1.13131	0.177998
sgTGGT1_201120_9	0.945946	-0.0801703
sgTGGT1_201130_1	0.873171	-0.195664
sgTGGT1_201130_10	0.940722	-0.0881602
sgTGGT1_201130_2	0.764706	-0.387023
sgTGGT1_201130_3	2.35	1.23266
sgTGGT1_201130_4	1.33906	0.421216
sgTGGT1_201130_5	0.979167	-0.0303736
sgTGGT1_201130_6	0.0625	-4
sgTGGT1_201130_7	2.01524	1.01095
sgTGGT1_201130_8	0.8	-0.321928
sgTGGT1_201130_9	1.34783	0.430634
sgTGGT1_201140_1	1	0
sgTGGT1_201140_10	1	0
sgTGGT1_201140_2	1.48	0.565597
sgTGGT1_201140_3	0.381818	-1.38904
sgTGGT1_201140_4	0.285714	-1.80735
sgTGGT1_201140_5	1.12903	0.175087
sgTGGT1_201140_6	0.541667	-0.884523
sgTGGT1_201140_7	0.25	-2
sgTGGT1_201140_8	0.296296	-1.75489
sgTGGT1_201140_9	0.875	-0.192645
sgTGGT1_201150_1	0.6	-0.736966
sgTGGT1_201150_10	0.946309	-0.0796172
sgTGGT1_201150_2	0.675676	-0.565597
sgTGGT1_201150_3	1.25	0.321928
sgTGGT1_201150_4	1.5	0.584963
sgTGGT1_201150_5	1	0
sgTGGT1_201150_6	1	0
sgTGGT1_201150_7	0.615385	-0.70044
sgTGGT1_201150_8	0.734375	-0.445411
sgTGGT1_201150_9	2.13415	1.09366
sgTGGT1_201160_1	1.86364	0.89812
sgTGGT1_201160_10	2.8453	1.50858
sgTGGT1_201160_2	1.10169	0.139725
sgTGGT1_201160_3	2.10909	1.07662
sgTGGT1_201160_4	0.686869	-0.541894
sgTGGT1_201160_5	0.696078	-0.522678
sgTGGT1_201160_6	0.642857	-0.63743
sgTGGT1_201160_7	1.0369	0.0522773
sgTGGT1_201160_8	0.44	-1.18442
sgTGGT1_201160_9	1.4	0.485427
sgTGGT1_201170_1	0.789773	-0.340491
sgTGGT1_201170_10	2.2315	1.15802
sgTGGT1_201170_2	3.66667	1.87447
sgTGGT1_201170_3	1.89655	0.923379
sgTGGT1_201170_4	1.10563	0.144874
sgTGGT1_201170_5	1.49541	0.580544
sgTGGT1_201170_6	0.970588	-0.0430687
sgTGGT1_201170_7	2.07143	1.05063
sgTGGT1_201170_8	1.61832	0.694497
sgTGGT1_201170_9	0.68	-0.556393
sgTGGT1_201180A_1	0.333333	-1.58496
sgTGGT1_201180A_10	1.46193	0.547873
sgTGGT1_201180A_2	1	0
sgTGGT1_201180A_3	0.483333	-1.04891
sgTGGT1_201180A_4	1.28571	0.36257
sgTGGT1_201180A_5	0.926829	-0.109624
sgTGGT1_201180A_6	0.847619	-0.238512
sgTGGT1_201180A_7	0.512821	-0.963474
sgTGGT1_201180A_8	2.4	1.26303
sgTGGT1_201180A_9	0.0833333	-3.58496
sgTGGT1_201180B_1	1.13725	0.185556
sgTGGT1_201180B_10	0.865979	-0.207595
sgTGGT1_201180B_2	0.928571	-0.106915
sgTGGT1_201180B_3	0.333333	-1.58496
sgTGGT1_201180B_4	2.27778	1.18763
sgTGGT1_201180B_5	1.35714	0.440573
sgTGGT1_201180B_6	0.89726	-0.156402
sgTGGT1_201180B_7	2.33333	1.22239
sgTGGT1_201180B_8	1.34884	0.431716
sgTGGT1_201180B_9	0.428571	-1.22239
sgTGGT1_201190_1	1	0
sgTGGT1_201190_10	1.52459	0.608421
sgTGGT1_201190_2	0.574468	-0.799701
sgTGGT1_201190_3	0.903226	-0.146841
sgTGGT1_201190_4	0.612613	-0.706953
sgTGGT1_201190_5	0.5625	-0.830075
sgTGGT1_201190_6	0.484375	-1.0458
sgTGGT1_201190_7	0.5	-1
sgTGGT1_201190_8	0.75	-0.415037
sgTGGT1_201190_9	1.34926	0.432173
sgTGGT1_201200_1	0.5	-1
sgTGGT1_201200_10	0.888889	-0.169925
sgTGGT1_201200_2	0.285714	-1.80735
sgTGGT1_201200_3	1	0
sgTGGT1_201200_4	1	0
sgTGGT1_201200_5	0.571429	-0.807355
sgTGGT1_201200_6	2.5	1.32193
sgTGGT1_201200_7	1.0625	0.0874628
sgTGGT1_201200_8	1	0
sgTGGT1_201200_9	0.333333	-1.58496
sgTGGT1_201210_1	0.222222	-2.16993
sgTGGT1_201210_10	1	0
sgTGGT1_201210_2	0.833333	-0.263034
sgTGGT1_201210_3	1	0
sgTGGT1_201210_4	1	0
sgTGGT1_201210_5	0.16	-2.64386
sgTGGT1_201210_6	0.333333	-1.58496
sgTGGT1_201210_7	0.625	-0.678072
sgTGGT1_201210_8	1	0
sgTGGT1_201210_9	1.25	0.321928
sgTGGT1_201220_1	1	0
sgTGGT1_201220_10	1	0
sgTGGT1_201220_2	1	0
sgTGGT1_201220_3	0.785714	-0.347923
sgTGGT1_201220_4	1	0
sgTGGT1_201220_5	1	0
sgTGGT1_201220_6	3.11404	1.63879
sgTGGT1_201220_7	1	0
sgTGGT1_201220_8	1	0
sgTGGT1_201220_9	0.5	-1
sgTGGT1_201230_1	0.833333	-0.263034
sgTGGT1_201230_10	0.167488	-2.57787
sgTGGT1_201230_2	1	0
sgTGGT1_201230_3	0.548387	-0.866733
sgTGGT1_201230_4	0.25	-2
sgTGGT1_201230_5	0.25	-2
sgTGGT1_201230_6	0.05	-4.32193
sgTGGT1_201230_7	1	0
sgTGGT1_201230_8	1	0
sgTGGT1_201230_9	0.425743	-1.23195
sgTGGT1_201240_1	0.584906	-0.773724
sgTGGT1_201240_10	0.464286	-1.10692
sgTGGT1_201240_2	0.599303	-0.738642
sgTGGT1_201240_3	0.818182	-0.289507
sgTGGT1_201240_4	0.454545	-1.1375
sgTGGT1_201240_5	1.63636	0.710493
sgTGGT1_201240_6	6	2.58496
sgTGGT1_201240_7	1.46809	0.553936
sgTGGT1_201240_8	1.23529	0.304855
sgTGGT1_201240_9	0.272727	-1.87447
sgTGGT1_201250_1	1	0
sgTGGT1_201250_10	1.24138	0.311944
sgTGGT1_201250_2	0.6875	-0.540568
sgTGGT1_201250_3	1.18919	0.249978
sgTGGT1_201250_4	0.80597	-0.311202
sgTGGT1_201250_5	0.56	-0.836501
sgTGGT1_201250_6	1.37037	0.454566
sgTGGT1_201250_7	1.34211	0.424498
sgTGGT1_201250_8	1.91954	0.940761
sgTGGT1_201250_9	1.06	0.0840643
sgTGGT1_201260_1	0.769231	-0.378512
sgTGGT1_201260_10	0.971014	-0.0424353
sgTGGT1_201260_2	1.21429	0.280108
sgTGGT1_201260_3	0.9375	-0.0931094
sgTGGT1_201260_4	0.932432	-0.100929
sgTGGT1_201260_5	0.277778	-1.848
sgTGGT1_201260_6	0.153846	-2.70044
sgTGGT1_201260_7	0.909091	-0.137504
sgTGGT1_201260_8	1.5523	0.634409
sgTGGT1_201260_9	0.757576	-0.400538
sgTGGT1_201270_1	1	0
sgTGGT1_201270_10	1	0
sgTGGT1_201270_2	1	0
sgTGGT1_201270_3	1	0
sgTGGT1_201270_4	1	0
sgTGGT1_201270_5	1	0
sgTGGT1_201270_6	0.0909091	-3.45943
sgTGGT1_201270_7	0.676471	-0.563901
sgTGGT1_201270_8	1	0
sgTGGT1_201270_9	0.333333	-1.58496
sgTGGT1_201380_1	0.5	-1
sgTGGT1_201380_10	0.52	-0.943416
sgTGGT1_201380_2	0.916084	-0.126448
sgTGGT1_201380_3	0.428571	-1.22239
sgTGGT1_201380_4	0.393443	-1.34577
sgTGGT1_201380_5	0.25	-2
sgTGGT1_201380_6	1.3937	0.478921
sgTGGT1_201380_7	0.535714	-0.900464
sgTGGT1_201380_8	1	0
sgTGGT1_201380_9	1.11111	0.152003
sgTGGT1_201390_1	1.64444	0.7176
sgTGGT1_201390_10	1.74528	0.803461
sgTGGT1_201390_2	0.879121	-0.185867
sgTGGT1_201390_3	1.62329	0.698919
sgTGGT1_201390_4	0.827586	-0.273018
sgTGGT1_201390_5	1.12676	0.172181
sgTGGT1_201390_6	0.384615	-1.37851
sgTGGT1_201390_7	1.15217	0.204358
sgTGGT1_201390_8	1.39171	0.476854
sgTGGT1_201390_9	0.878378	-0.187086
sgTGGT1_201400_1	2.04506	1.03215
sgTGGT1_201400_10	1	0
sgTGGT1_201400_2	2.04627	1.033
sgTGGT1_201400_3	0.263158	-1.926
sgTGGT1_201400_4	0.684211	-0.547488
sgTGGT1_201400_5	0.75	-0.415037
sgTGGT1_201400_6	1.17308	0.230298
sgTGGT1_201400_7	0.244499	-2.0321
sgTGGT1_201400_8	1.17742	0.235628
sgTGGT1_201400_9	0.666667	-0.584963
sgTGGT1_201520_1	0.674877	-0.567304
sgTGGT1_201520_10	1.55	0.632268
sgTGGT1_201520_2	0.288136	-1.79518
sgTGGT1_201520_3	1	0
sgTGGT1_201520_4	0.382353	-1.38702
sgTGGT1_201520_5	0.777778	-0.36257
sgTGGT1_201520_6	1.86486	0.899071
sgTGGT1_201520_7	1	0
sgTGGT1_201520_8	0.6	-0.736966
sgTGGT1_201520_9	0.765766	-0.385025
sgTGGT1_201630A_1	0.142857	-2.80735
sgTGGT1_201630A_2	0.671875	-0.573735
sgTGGT1_201630A_3	2.66667	1.41504
sgTGGT1_201630A_4	1	0
sgTGGT1_201630A_5	0.984716	-0.0222202
sgTGGT1_201630A_6	1.67359	0.742947
sgTGGT1_201630A_7	5	2.32193
sgTGGT1_201630B_1	0.465517	-1.10309
sgTGGT1_201630B_10	2.47115	1.30518
sgTGGT1_201630B_2	0.734694	-0.444785
sgTGGT1_201630B_3	1.98925	0.992223
sgTGGT1_201630B_4	0.64	-0.643856
sgTGGT1_201630B_5	0.84375	-0.245112
sgTGGT1_201630B_6	0.571429	-0.807355
sgTGGT1_201630B_7	0.679487	-0.557482
sgTGGT1_201630B_8	1.4	0.485427
sgTGGT1_201630B_9	0.3	-1.73697
sgTGGT1_201640_1	1.09375	0.129283
sgTGGT1_201640_10	1	0
sgTGGT1_201640_2	0.383562	-1.38247
sgTGGT1_201640_3	0.764706	-0.387023
sgTGGT1_201640_4	0.814815	-0.295456
sgTGGT1_201640_5	1.06122	0.0857299
sgTGGT1_201640_6	0.7	-0.514573
sgTGGT1_201640_7	1.86488	0.89908
sgTGGT1_201640_8	1.43814	0.524208
sgTGGT1_201640_9	0.210526	-2.24793
sgTGGT1_201650_1	3.5	1.80735
sgTGGT1_201650_10	0.686747	-0.542149
sgTGGT1_201650_2	0.153846	-2.70044
sgTGGT1_201650_3	1	0
sgTGGT1_201650_4	1.29412	0.371969
sgTGGT1_201650_5	1.05882	0.0824622
sgTGGT1_201650_6	0.5	-1
sgTGGT1_201650_7	0.25	-2
sgTGGT1_201650_8	0.25	-2
sgTGGT1_201650_9	1.55357	0.635589
sgTGGT1_201660_1	0.741935	-0.430634
sgTGGT1_201660_10	0.793103	-0.334419
sgTGGT1_201660_2	0.961538	-0.0565835
sgTGGT1_201660_3	0.866667	-0.206451
sgTGGT1_201660_4	0.454545	-1.1375
sgTGGT1_201660_5	2.21429	1.14684
sgTGGT1_201660_6	0.5	-1
sgTGGT1_201660_7	0.570681	-0.809245
sgTGGT1_201660_8	2.43307	1.28278
sgTGGT1_201660_9	4.16667	2.05889
sgTGGT1_201670_1	0.5	-1
sgTGGT1_201670_10	0.814815	-0.295456
sgTGGT1_201670_2	0.5	-1
sgTGGT1_201670_3	0.882353	-0.180572
sgTGGT1_201670_4	0.988889	-0.0161197
sgTGGT1_201670_5	1	0
sgTGGT1_201670_6	0.702703	-0.509014
sgTGGT1_201670_7	2.23077	1.15754
sgTGGT1_201670_8	1.32292	0.403722
sgTGGT1_201670_9	0.622951	-0.68281
sgTGGT1_201680_1	0.25	-2
sgTGGT1_201680_10	1	0
sgTGGT1_201680_2	1	0
sgTGGT1_201680_3	0.25	-2
sgTGGT1_201680_4	1	0
sgTGGT1_201680_5	1	0
sgTGGT1_201680_6	0.75	-0.415037
sgTGGT1_201680_7	1	0
sgTGGT1_201680_8	1	0
sgTGGT1_201680_9	1	0
sgTGGT1_201690_1	0.662921	-0.59309
sgTGGT1_201690_10	1.5371	0.620213
sgTGGT1_201690_2	0.666667	-0.584963
sgTGGT1_201690_3	0.548387	-0.866733
sgTGGT1_201690_4	0.285714	-1.80735
sgTGGT1_201690_5	0.908537	-0.138383
sgTGGT1_201690_6	1.07407	0.103093
sgTGGT1_201690_7	0.111111	-3.16993
sgTGGT1_201690_8	1.58824	0.667425
sgTGGT1_201690_9	1.45455	0.540568
sgTGGT1_201700_1	1	0
sgTGGT1_201700_10	0.5	-1
sgTGGT1_201700_2	1	0
sgTGGT1_201700_3	0.75	-0.415037
sgTGGT1_201700_4	1	0
sgTGGT1_201700_5	1	0
sgTGGT1_201700_6	1	0
sgTGGT1_201700_7	1	0
sgTGGT1_201700_8	0.875	-0.192645
sgTGGT1_201700_9	0.857143	-0.222392
sgTGGT1_201710_1	1	0
sgTGGT1_201710_10	1	0
sgTGGT1_201710_2	1	0
sgTGGT1_201710_3	1	0
sgTGGT1_201710_4	1	0
sgTGGT1_201710_5	0.0714286	-3.80735
sgTGGT1_201710_6	1	0
sgTGGT1_201710_7	1	0
sgTGGT1_201710_8	1	0
sgTGGT1_201710_9	1	0
sgTGGT1_201720_1	1	0
sgTGGT1_201720_10	1	0
sgTGGT1_201720_2	0.853659	-0.228269
sgTGGT1_201720_3	0.6	-0.736966
sgTGGT1_201720_4	0.4	-1.32193
sgTGGT1_201720_5	1	0
sgTGGT1_201720_6	1.75	0.807355
sgTGGT1_201720_7	2.01887	1.01355
sgTGGT1_201720_8	1.25	0.321928
sgTGGT1_201720_9	0.125	-3
sgTGGT1_201730_1	0.83	-0.268817
sgTGGT1_201730_10	1.7037	0.768674
sgTGGT1_201730_2	0.818182	-0.289507
sgTGGT1_201730_3	0.888889	-0.169925
sgTGGT1_201730_4	1.34028	0.422532
sgTGGT1_201730_5	1.52632	0.610053
sgTGGT1_201730_6	1.92511	0.944941
sgTGGT1_201730_7	2.03571	1.02554
sgTGGT1_201730_8	1	0
sgTGGT1_201730_9	1	0
sgTGGT1_201740_1	0.5	-1
sgTGGT1_201740_10	0.1	-3.32193
sgTGGT1_201740_2	0.1	-3.32193
sgTGGT1_201740_3	0.5	-1
sgTGGT1_201740_4	0.285714	-1.80735
sgTGGT1_201740_5	1	0
sgTGGT1_201740_6	0.818182	-0.289507
sgTGGT1_201740_7	1.24138	0.311944
sgTGGT1_201740_8	1.48387	0.569366
sgTGGT1_201740_9	0.333333	-1.58496
sgTGGT1_201750_1	0.37037	-1.43296
sgTGGT1_201750_10	0.87395	-0.194378
sgTGGT1_201750_2	1.36449	0.448358
sgTGGT1_201750_3	1.94118	0.956931
sgTGGT1_201750_4	1.82609	0.868755
sgTGGT1_201750_5	1.68	0.748461
sgTGGT1_201750_6	0.925094	-0.112329
sgTGGT1_201750_7	1.47619	0.561879
sgTGGT1_201750_8	1.67677	0.745683
sgTGGT1_201750_9	0.8	-0.321928
sgTGGT1_201760_1	0.357143	-1.48543
sgTGGT1_201760_10	0.428571	-1.22239
sgTGGT1_201760_2	1.16049	0.214739
sgTGGT1_201760_3	1	0
sgTGGT1_201760_4	0.30303	-1.72247
sgTGGT1_201760_5	0.385965	-1.37346
sgTGGT1_201760_6	0.545455	-0.874469
sgTGGT1_201760_7	0.611111	-0.710493
sgTGGT1_201760_8	1.35714	0.440573
sgTGGT1_201760_9	1.34973	0.432667
sgTGGT1_201770_1	0.25	-2
sgTGGT1_201770_10	0.309524	-1.69188
sgTGGT1_201770_2	1	0
sgTGGT1_201770_3	2	1
sgTGGT1_201770_4	0.296296	-1.75489
sgTGGT1_201770_5	1.77778	0.830075
sgTGGT1_201770_6	0.142857	-2.80735
sgTGGT1_201770_7	1	0
sgTGGT1_201770_8	0.75	-0.415037
sgTGGT1_201770_9	0.0909091	-3.45943
sgTGGT1_201775_1	1.32	0.400538
sgTGGT1_201775_10	1.97917	0.984893
sgTGGT1_201775_2	0.377907	-1.4039
sgTGGT1_201775_3	1.16216	0.216811
sgTGGT1_201775_4	1.7625	0.817623
sgTGGT1_201775_5	1	0
sgTGGT1_201775_6	0.757576	-0.400538
sgTGGT1_201775_7	1.66667	0.736966
sgTGGT1_201775_8	0.915033	-0.128105
sgTGGT1_201775_9	1.39908	0.484481
sgTGGT1_201780_1	0.333333	-1.58496
sgTGGT1_201780_10	0.5	-1
sgTGGT1_201780_2	1	0
sgTGGT1_201780_3	1	0
sgTGGT1_201780_4	1	0
sgTGGT1_201780_5	1	0
sgTGGT1_201780_6	1	0
sgTGGT1_201780_7	1	0
sgTGGT1_201780_8	0.558824	-0.839535
sgTGGT1_201780_9	1	0
sgTGGT1_201785_1	0.793893	-0.332983
sgTGGT1_201785_10	0.606061	-0.722466
sgTGGT1_201785_2	0.253731	-1.97863
sgTGGT1_201785_3	1.97778	0.98388
sgTGGT1_201785_4	0.705882	-0.5025
sgTGGT1_201785_5	0.53125	-0.912537
sgTGGT1_201785_6	1.5678	0.648738
sgTGGT1_201785_7	1.14872	0.200025
sgTGGT1_201785_8	1.195	0.257011
sgTGGT1_201785_9	0.408525	-1.29151
sgTGGT1_201790_1	1	0
sgTGGT1_201790_10	1.04348	0.0614005
sgTGGT1_201790_2	1	0
sgTGGT1_201790_3	1	0
sgTGGT1_201790_4	1	0
sgTGGT1_201790_5	1	0
sgTGGT1_201790_6	1	0
sgTGGT1_201790_7	0.375	-1.41504
sgTGGT1_201790_8	1	0
sgTGGT1_201790_9	1	0
sgTGGT1_201800_1	0.404255	-1.30666
sgTGGT1_201800_10	0.619048	-0.691878
sgTGGT1_201800_2	1	0
sgTGGT1_201800_3	1	0
sgTGGT1_201800_4	1	0
sgTGGT1_201800_5	1	0
sgTGGT1_201800_6	0.5	-1
sgTGGT1_201800_7	0.4125	-1.27753
sgTGGT1_201800_8	0.857143	-0.222392
sgTGGT1_201800_9	0.2	-2.32193
sgTGGT1_201810_1	1.70825	0.772522
sgTGGT1_201810_10	0.818182	-0.289507
sgTGGT1_201810_2	0.111111	-3.16993
sgTGGT1_201810_3	1.50461	0.589388
sgTGGT1_201810_4	1.55888	0.640508
sgTGGT1_201810_5	0.409836	-1.28688
sgTGGT1_201810_6	1.6	0.678072
sgTGGT1_201810_7	0.294118	-1.76553
sgTGGT1_201810_8	1	0
sgTGGT1_201810_9	1	0
sgTGGT1_201820_1	0.333333	-1.58496
sgTGGT1_201820_10	1	0
sgTGGT1_201820_2	1	0
sgTGGT1_201820_3	1.43478	0.520832
sgTGGT1_201820_4	0.125	-3
sgTGGT1_201820_5	1.16667	0.222392
sgTGGT1_201820_6	0.111111	-3.16993
sgTGGT1_201820_7	5	2.32193
sgTGGT1_201820_8	0.4	-1.32193
sgTGGT1_201820_9	0.884615	-0.176878
sgTGGT1_201830_1	1	0
sgTGGT1_201830_10	1	0
sgTGGT1_201830_2	0.4	-1.32193
sgTGGT1_201830_3	0.6	-0.736966
sgTGGT1_201830_4	1	0
sgTGGT1_201830_5	1.5	0.584963
sgTGGT1_201830_6	1	0
sgTGGT1_201830_7	3	1.58496
sgTGGT1_201830_8	0.0769231	-3.70044
sgTGGT1_201830_9	0.5	-1
sgTGGT1_201840_1	0.792683	-0.335184
sgTGGT1_201840_10	1.09453	0.130308
sgTGGT1_201840_2	3.89286	1.96083
sgTGGT1_201840_3	0.840125	-0.251323
sgTGGT1_201840_4	0.811765	-0.300866
sgTGGT1_201840_5	0.683761	-0.548437
sgTGGT1_201840_6	1.41345	0.499216
sgTGGT1_201840_7	0.0769231	-3.70044
sgTGGT1_201840_8	0.307692	-1.70044
sgTGGT1_201840_9	1.14388	0.193942
sgTGGT1_201850_1	0.8	-0.321928
sgTGGT1_201850_10	0.469231	-1.09163
sgTGGT1_201850_2	1	0
sgTGGT1_201850_3	1.44643	0.532495
sgTGGT1_201850_4	0.728972	-0.456065
sgTGGT1_201850_5	0.181818	-2.45943
sgTGGT1_201850_6	1.06667	0.0931094
sgTGGT1_201850_7	1.11111	0.152003
sgTGGT1_201850_8	0.25	-2
sgTGGT1_201850_9	0.467742	-1.09622
sgTGGT1_201860_1	1.8125	0.857981
sgTGGT1_201860_10	0.875	-0.192645
sgTGGT1_201860_2	1.08242	0.114257
sgTGGT1_201860_3	0.801724	-0.318822
sgTGGT1_201860_4	1.05376	0.075551
sgTGGT1_201860_5	0.5	-1
sgTGGT1_201860_6	0.789474	-0.341037
sgTGGT1_201860_7	2.1467	1.10212
sgTGGT1_201860_8	0.111111	-3.16993
sgTGGT1_201860_9	0.678161	-0.5603
sgTGGT1_201870_1	0.25	-2
sgTGGT1_201870_10	0.507937	-0.97728
sgTGGT1_201870_2	0.54321	-0.880418
sgTGGT1_201870_3	1.85714	0.893085
sgTGGT1_201870_4	1.85714	0.893085
sgTGGT1_201870_5	0.230769	-2.11548
sgTGGT1_201870_6	1.11111	0.152003
sgTGGT1_201870_7	2	1
sgTGGT1_201870_8	0.677419	-0.561879
sgTGGT1_201870_9	0.364865	-1.45457
sgTGGT1_201880_1	0.2	-2.32193
sgTGGT1_201880_10	2	1
sgTGGT1_201880_2	0.5	-1
sgTGGT1_201880_3	1	0
sgTGGT1_201880_4	0.434783	-1.20163
sgTGGT1_201880_5	1	0
sgTGGT1_201880_6	0.5	-1
sgTGGT1_201880_7	0.65	-0.621488
sgTGGT1_201880_8	0.735043	-0.4441
sgTGGT1_201880_9	1	0
sgTGGT1_201890_1	0.8	-0.321928
sgTGGT1_201890_10	0.166667	-2.58496
sgTGGT1_201890_2	1.83784	0.878009
sgTGGT1_201890_3	1.72678	0.788081
sgTGGT1_201890_4	0.5625	-0.830075
sgTGGT1_201890_5	1.2	0.263034
sgTGGT1_201890_6	0.384615	-1.37851
sgTGGT1_201890_7	0.181818	-2.45943
sgTGGT1_201890_8	0.5	-1
sgTGGT1_201890_9	0.625	-0.678072
sgTGGT1_201895_1	0.437037	-1.19417
sgTGGT1_201895_10	2.06897	1.04891
sgTGGT1_201895_2	2.25	1.16993
sgTGGT1_201895_3	1.8	0.847997
sgTGGT1_201895_4	0.428571	-1.22239
sgTGGT1_201895_5	0.2	-2.32193
sgTGGT1_201895_6	0.190476	-2.39232
sgTGGT1_201895_7	1.33333	0.415037
sgTGGT1_201895_8	2.2619	1.17754
sgTGGT1_201895_9	0.282051	-1.82597
sgTGGT1_201900_1	0.0909091	-3.45943
sgTGGT1_201900_10	1	0
sgTGGT1_201900_2	0.57377	-0.801454
sgTGGT1_201900_3	1.79	0.83996
sgTGGT1_201900_4	0.5	-1
sgTGGT1_201900_5	1.91667	0.938599
sgTGGT1_201900_6	0.5	-1
sgTGGT1_201900_7	1	0
sgTGGT1_201900_8	0.333333	-1.58496
sgTGGT1_201900_9	1	0
sgTGGT1_202010_1	2.6	1.37851
sgTGGT1_202010_10	1.35938	0.442943
sgTGGT1_202010_2	0.846154	-0.241008
sgTGGT1_202010_3	2.5	1.32193
sgTGGT1_202010_4	0.125	-3
sgTGGT1_202010_5	1.05769	0.08092
sgTGGT1_202010_6	1.3	0.378512
sgTGGT1_202010_7	3.1	1.63227
sgTGGT1_202010_8	0.666667	-0.584963
sgTGGT1_202010_9	1.01379	0.0197633
sgTGGT1_202020_1	0.542857	-0.881356
sgTGGT1_202020_10	2.61905	1.38904
sgTGGT1_202020_2	1.02222	0.0317089
sgTGGT1_202020_3	0.6	-0.736966
sgTGGT1_202020_4	1.08824	0.121991
sgTGGT1_202020_5	1.73307	0.793328
sgTGGT1_202020_6	0.97619	-0.0347654
sgTGGT1_202020_7	0.625	-0.678072
sgTGGT1_202020_8	2.06098	1.04333
sgTGGT1_202020_9	9	3.16993
sgTGGT1_202025_1	0.5	-1
sgTGGT1_202025_10	0.666667	-0.584963
sgTGGT1_202025_2	6	2.58496
sgTGGT1_202025_3	1	0
sgTGGT1_202025_4	0.527778	-0.921997
sgTGGT1_202025_5	0.04	-4.64386
sgTGGT1_202025_6	0.7	-0.514573
sgTGGT1_202025_7	0.904762	-0.14439
sgTGGT1_202025_8	0.871429	-0.198546
sgTGGT1_202025_9	3	1.58496
sgTGGT1_202030_1	0.717949	-0.478047
sgTGGT1_202030_10	0.764706	-0.387023
sgTGGT1_202030_2	1.92308	0.943416
sgTGGT1_202030_3	0.1	-3.32193
sgTGGT1_202030_4	1.18	0.238787
sgTGGT1_202030_5	0.6	-0.736966
sgTGGT1_202030_6	0.717949	-0.478047
sgTGGT1_202030_7	0.978261	-0.0317089
sgTGGT1_202030_8	2.75	1.45943
sgTGGT1_202030_9	0.868421	-0.203533
sgTGGT1_202040_1	0.391304	-1.35364
sgTGGT1_202040_10	0.303371	-1.72085
sgTGGT1_202040_2	1.53571	0.61891
sgTGGT1_202040_3	1.11765	0.160465
sgTGGT1_202040_4	0.666667	-0.584963
sgTGGT1_202040_5	1.95122	0.964376
sgTGGT1_202040_6	1.65957	0.730813
sgTGGT1_202040_7	0.744186	-0.426265
sgTGGT1_202040_8	3.08511	1.62532
sgTGGT1_202040_9	1.28571	0.36257
sgTGGT1_202050_1	1.33333	0.415037
sgTGGT1_202050_10	2	1
sgTGGT1_202050_2	1	0
sgTGGT1_202050_3	0.272727	-1.87447
sgTGGT1_202050_4	0.301587	-1.72935
sgTGGT1_202050_5	1.60702	0.684386
sgTGGT1_202050_6	0.825	-0.277534
sgTGGT1_202050_7	0.486486	-1.03953
sgTGGT1_202050_8	1.83333	0.874469
sgTGGT1_202050_9	1.75	0.807355
sgTGGT1_202065_1	1.52542	0.60921
sgTGGT1_202065_10	1.49383	0.579013
sgTGGT1_202065_2	1.48148	0.567041
sgTGGT1_202065_3	0.352941	-1.5025
sgTGGT1_202065_4	0.571429	-0.807355
sgTGGT1_202065_5	0.428571	-1.22239
sgTGGT1_202065_6	0.972973	-0.0395284
sgTGGT1_202065_7	0.822581	-0.281771
sgTGGT1_202065_8	0.90583	-0.142688
sgTGGT1_202065_9	1.88435	0.91407
sgTGGT1_202070_1	1	0
sgTGGT1_202070_10	0.0833333	-3.58496
sgTGGT1_202070_2	1	0
sgTGGT1_202070_3	1	0
sgTGGT1_202070_4	1	0
sgTGGT1_202070_5	1	0
sgTGGT1_202070_6	0.285714	-1.80735
sgTGGT1_202070_7	0.652174	-0.616671
sgTGGT1_202070_8	0.384615	-1.37851
sgTGGT1_202070_9	1	0
sgTGGT1_202080_1	1	0
sgTGGT1_202080_10	1	0
sgTGGT1_202080_2	1	0
sgTGGT1_202080_3	1	0
sgTGGT1_202080_4	1	0
sgTGGT1_202080_5	1	0
sgTGGT1_202080_6	1	0
sgTGGT1_202080_7	1	0
sgTGGT1_202080_8	1	0
sgTGGT1_202080_9	0.571429	-0.807355
sgTGGT1_202090_1	0.732558	-0.448985
sgTGGT1_202090_10	1.11321	0.154723
sgTGGT1_202090_2	3.25	1.70044
sgTGGT1_202090_3	0.852459	-0.230298
sgTGGT1_202090_4	1.28731	0.364354
sgTGGT1_202090_5	1.39474	0.479993
sgTGGT1_202090_6	1.78947	0.839535
sgTGGT1_202090_7	0.111111	-3.16993
sgTGGT1_202090_8	1.49231	0.577545
sgTGGT1_202090_9	0.333333	-1.58496
sgTGGT1_202100_1	2.5	1.32193
sgTGGT1_202100_10	0.36129	-1.46877
sgTGGT1_202100_2	0.2	-2.32193
sgTGGT1_202100_3	0.906977	-0.140863
sgTGGT1_202100_4	0.436548	-1.19579
sgTGGT1_202100_5	1	0
sgTGGT1_202100_6	0.964392	-0.0523089
sgTGGT1_202100_7	1.12745	0.173065
sgTGGT1_202100_8	1.09195	0.126912
sgTGGT1_202100_9	1.65432	0.726239
sgTGGT1_202110_1	1.33566	0.417557
sgTGGT1_202110_10	0.545455	-0.874469
sgTGGT1_202110_2	0.659259	-0.601082
sgTGGT1_202110_3	0.5	-1
sgTGGT1_202110_4	0.05	-4.32193
sgTGGT1_202110_5	0.5	-1
sgTGGT1_202110_6	1	0
sgTGGT1_202110_7	1.82609	0.868755
sgTGGT1_202110_8	0.567568	-0.817136
sgTGGT1_202110_9	0.285714	-1.80735
sgTGGT1_202120_1	1	0
sgTGGT1_202120_10	1.78125	0.83289
sgTGGT1_202120_2	1	0
sgTGGT1_202120_3	0.913043	-0.131245
sgTGGT1_202120_4	1	0
sgTGGT1_202120_5	1	0
sgTGGT1_202120_6	1	0
sgTGGT1_202120_7	1.78261	0.83399
sgTGGT1_202120_8	0.888889	-0.169925
sgTGGT1_202120_9	0.125	-3
sgTGGT1_202140_1	1.15385	0.206451
sgTGGT1_202140_10	0.72093	-0.472068
sgTGGT1_202140_2	0.975	-0.0365259
sgTGGT1_202140_3	0.864865	-0.209453
sgTGGT1_202140_4	0.1	-3.32193
sgTGGT1_202140_5	1.10811	0.148099
sgTGGT1_202140_6	0.913043	-0.131245
sgTGGT1_202140_7	0.9	-0.152003
sgTGGT1_202140_8	0.333333	-1.58496
sgTGGT1_202140_9	1.88889	0.917538
sgTGGT1_202160_1	1	0
sgTGGT1_202160_10	1.05455	0.0766213
sgTGGT1_202160_2	1	0
sgTGGT1_202160_3	1.5625	0.643856
sgTGGT1_202160_4	0.884984	-0.176277
sgTGGT1_202160_5	0.0555556	-4.16993
sgTGGT1_202160_6	0.225806	-2.14684
sgTGGT1_202160_7	1.13333	0.180572
sgTGGT1_202160_8	0.396825	-1.33342
sgTGGT1_202160_9	0.457143	-1.12928
sgTGGT1_202170_1	1	0
sgTGGT1_202170_10	0.419355	-1.25376
sgTGGT1_202170_2	0.428571	-1.22239
sgTGGT1_202170_3	0.255556	-1.96829
sgTGGT1_202170_4	0.611111	-0.710493
sgTGGT1_202170_5	1	0
sgTGGT1_202170_6	1	0
sgTGGT1_202170_7	1	0
sgTGGT1_202170_8	1	0
sgTGGT1_202170_9	0.473684	-1.078
sgTGGT1_202180_1	1	0
sgTGGT1_202180_10	1	0
sgTGGT1_202180_2	1	0
sgTGGT1_202180_3	3.5	1.80735
sgTGGT1_202180_4	1	0
sgTGGT1_202180_5	0.454545	-1.1375
sgTGGT1_202180_6	0.8	-0.321928
sgTGGT1_202180_7	1	0
sgTGGT1_202180_8	0.5	-1
sgTGGT1_202180_9	1	0
sgTGGT1_202190_1	1	0
sgTGGT1_202190_10	2	1
sgTGGT1_202190_2	2.45213	1.29403
sgTGGT1_202190_3	1.11475	0.156726
sgTGGT1_202190_4	1.2623	0.336049
sgTGGT1_202190_5	1.13475	0.182377
sgTGGT1_202190_6	0.372093	-1.42626
sgTGGT1_202190_7	1	0
sgTGGT1_202190_8	1.3125	0.392317
sgTGGT1_202190_9	1.73913	0.798366
sgTGGT1_202200_1	0.2	-2.32193
sgTGGT1_202200_10	1.50943	0.594008
sgTGGT1_202200_2	0.4	-1.32193
sgTGGT1_202200_3	0.461538	-1.11548
sgTGGT1_202200_4	0.424242	-1.23704
sgTGGT1_202200_5	0.65	-0.621488
sgTGGT1_202200_6	1.5	0.584963
sgTGGT1_202200_7	0.4	-1.32193
sgTGGT1_202200_8	1	0
sgTGGT1_202200_9	1.15385	0.206451
sgTGGT1_202205_1	0.816327	-0.292782
sgTGGT1_202205_10	0.571429	-0.807355
sgTGGT1_202205_2	1.57803	0.658129
sgTGGT1_202205_3	1.06061	0.0848889
sgTGGT1_202205_4	1.68011	0.748554
sgTGGT1_202205_5	0.833333	-0.263034
sgTGGT1_202205_6	1.37681	0.461331
sgTGGT1_202205_7	1.13333	0.180572
sgTGGT1_202205_8	0.712121	-0.489805
sgTGGT1_202205_9	0.72	-0.473931
sgTGGT1_202210_1	1.07692	0.106915
sgTGGT1_202210_10	0.285714	-1.80735
sgTGGT1_202210_2	0.0727273	-3.78136
sgTGGT1_202210_3	1.30986	0.389412
sgTGGT1_202210_4	0.529412	-0.917538
sgTGGT1_202210_5	0.142857	-2.80735
sgTGGT1_202210_6	0.941176	-0.0874628
sgTGGT1_202210_7	1.6	0.678072
sgTGGT1_202210_8	1.33333	0.415037
sgTGGT1_202210_9	0.91716	-0.124755
sgTGGT1_202220_1	1	0
sgTGGT1_202220_10	0.5	-1
sgTGGT1_202220_2	2.28571	1.19265
sgTGGT1_202220_3	0.2	-2.32193
sgTGGT1_202220_4	1	0
sgTGGT1_202220_5	0.419355	-1.25376
sgTGGT1_202220_6	0.25	-2
sgTGGT1_202220_7	1	0
sgTGGT1_202220_8	0.941176	-0.0874628
sgTGGT1_202220_9	0.5	-1
sgTGGT1_202230_1	0.5	-1
sgTGGT1_202230_10	1	0
sgTGGT1_202230_2	0.666667	-0.584963
sgTGGT1_202230_3	1	0
sgTGGT1_202230_4	1	0
sgTGGT1_202230_5	1.64286	0.716207
sgTGGT1_202230_6	1	0
sgTGGT1_202230_7	1	0
sgTGGT1_202230_8	1	0
sgTGGT1_202230_9	0.411765	-1.28011
sgTGGT1_202240_1	0.416667	-1.26303
sgTGGT1_202240_10	1	0
sgTGGT1_202240_2	1	0
sgTGGT1_202240_3	1	0
sgTGGT1_202240_4	0.166667	-2.58496
sgTGGT1_202240_5	0.4	-1.32193
sgTGGT1_202240_6	1	0
sgTGGT1_202240_7	1	0
sgTGGT1_202240_8	1	0
sgTGGT1_202240_9	1	0
sgTGGT1_202250_1	0.477273	-1.06711
sgTGGT1_202250_10	1	0
sgTGGT1_202250_2	4.01471	2.00529
sgTGGT1_202250_3	1	0
sgTGGT1_202250_4	1.5	0.584963
sgTGGT1_202250_5	1.65217	0.724366
sgTGGT1_202250_6	1	0
sgTGGT1_202250_7	1	0
sgTGGT1_202250_8	0.27907	-1.8413
sgTGGT1_202250_9	2.47619	1.30812
sgTGGT1_202255_1	0.5	-1
sgTGGT1_202255_10	1.5	0.584963
sgTGGT1_202255_2	0.976744	-0.0339473
sgTGGT1_202255_3	0.517857	-0.949374
sgTGGT1_202255_4	0.902439	-0.148099
sgTGGT1_202255_5	0.909091	-0.137504
sgTGGT1_202255_6	2.79167	1.48113
sgTGGT1_202255_7	0.36	-1.47393
sgTGGT1_202255_8	1.33333	0.415037
sgTGGT1_202255_9	0.933333	-0.0995357
sgTGGT1_202260_1	0.0555556	-4.16993
sgTGGT1_202260_10	0.452381	-1.14439
sgTGGT1_202260_2	1.4252	0.511161
sgTGGT1_202260_3	0.352941	-1.5025
sgTGGT1_202260_4	1.66667	0.736966
sgTGGT1_202260_5	0.666667	-0.584963
sgTGGT1_202260_6	0.333333	-1.58496
sgTGGT1_202260_7	2.23333	1.1592
sgTGGT1_202260_8	0.625	-0.678072
sgTGGT1_202260_9	1.57143	0.652077
sgTGGT1_202280_1	1.41818	0.504043
sgTGGT1_202280_10	0.818182	-0.289507
sgTGGT1_202280_2	0.81378	-0.297289
sgTGGT1_202280_3	0.486486	-1.03953
sgTGGT1_202280_4	2.03846	1.02748
sgTGGT1_202280_5	0.142857	-2.80735
sgTGGT1_202280_6	1.04636	0.065376
sgTGGT1_202280_7	2.11765	1.08246
sgTGGT1_202280_8	0.529412	-0.917538
sgTGGT1_202280_9	1.71053	0.77444
sgTGGT1_202285_1	2.42105	1.27563
sgTGGT1_202285_10	0.0769231	-3.70044
sgTGGT1_202285_2	0.555556	-0.847997
sgTGGT1_202285_3	0.176471	-2.5025
sgTGGT1_202285_4	0.5	-1
sgTGGT1_202285_5	1.88889	0.917538
sgTGGT1_202285_6	2.02614	1.01874
sgTGGT1_202285_7	0.666667	-0.584963
sgTGGT1_202285_8	0.898734	-0.154034
sgTGGT1_202285_9	3.08333	1.62449
sgTGGT1_202290_1	1	0
sgTGGT1_202290_10	0.125	-3
sgTGGT1_202290_2	0.333333	-1.58496
sgTGGT1_202290_3	1	0
sgTGGT1_202290_4	1	0
sgTGGT1_202290_5	1.15385	0.206451
sgTGGT1_202290_6	1	0
sgTGGT1_202290_7	1	0
sgTGGT1_202290_8	0.922481	-0.116409
sgTGGT1_202290_9	1	0
sgTGGT1_202300_1	0.611111	-0.710493
sgTGGT1_202300_10	0.609756	-0.713696
sgTGGT1_202300_2	0.2	-2.32193
sgTGGT1_202300_3	0.692308	-0.530515
sgTGGT1_202300_4	1.76596	0.820451
sgTGGT1_202300_5	1	0
sgTGGT1_202300_6	0.307692	-1.70044
sgTGGT1_202300_7	0.444444	-1.16993
sgTGGT1_202300_8	0.384615	-1.37851
sgTGGT1_202300_9	1	0
sgTGGT1_202310_1	1	0
sgTGGT1_202310_10	1	0
sgTGGT1_202310_2	0.1	-3.32193
sgTGGT1_202310_3	1	0
sgTGGT1_202310_4	1.76923	0.823122
sgTGGT1_202310_5	1	0
sgTGGT1_202310_6	1	0
sgTGGT1_202310_7	1	0
sgTGGT1_202310_8	1	0
sgTGGT1_202310_9	1	0
sgTGGT1_202340_1	1	0
sgTGGT1_202340_10	0.769231	-0.378512
sgTGGT1_202340_2	0.354839	-1.49476
sgTGGT1_202340_3	0.45614	-1.13245
sgTGGT1_202340_4	2.02632	1.01886
sgTGGT1_202340_5	0.677419	-0.561879
sgTGGT1_202340_6	1.16923	0.22556
sgTGGT1_202340_7	1.06	0.0840643
sgTGGT1_202340_8	0.137931	-2.85798
sgTGGT1_202340_9	1	0
sgTGGT1_202350_1	1	0
sgTGGT1_202350_10	0.5	-1
sgTGGT1_202350_2	1	0
sgTGGT1_202350_3	1	0
sgTGGT1_202350_4	1.14286	0.192645
sgTGGT1_202350_5	1	0
sgTGGT1_202350_6	1	0
sgTGGT1_202350_7	1	0
sgTGGT1_202350_8	1	0
sgTGGT1_202350_9	0.166667	-2.58496
sgTGGT1_202360_1	1	0
sgTGGT1_202360_10	1	0
sgTGGT1_202360_2	0.486486	-1.03953
sgTGGT1_202360_3	0.285714	-1.80735
sgTGGT1_202360_4	2.18182	1.12553
sgTGGT1_202360_5	0.368421	-1.44057
sgTGGT1_202360_6	2.33333	1.22239
sgTGGT1_202360_7	0.956204	-0.0646091
sgTGGT1_202360_8	2.25	1.16993
sgTGGT1_202360_9	0.346154	-1.53051
sgTGGT1_202370_1	2	1
sgTGGT1_202370_10	1	0
sgTGGT1_202370_2	1	0
sgTGGT1_202370_3	1	0
sgTGGT1_202370_4	1	0
sgTGGT1_202370_5	0.25	-2
sgTGGT1_202370_6	1.73077	0.791413
sgTGGT1_202370_7	1	0
sgTGGT1_202370_8	1	0
sgTGGT1_202370_9	1	0
sgTGGT1_202375_1	1	0
sgTGGT1_202375_10	1	0
sgTGGT1_202375_2	1	0
sgTGGT1_202375_3	1.775	0.827819
sgTGGT1_202375_4	2.47368	1.30666
sgTGGT1_202375_5	1	0
sgTGGT1_202375_6	1.13043	0.176878
sgTGGT1_202375_7	1.05882	0.0824622
sgTGGT1_202375_8	0.961538	-0.0565835
sgTGGT1_202375_9	0.62	-0.68966
sgTGGT1_202380_1	1	0
sgTGGT1_202380_10	1	0
sgTGGT1_202380_2	0.181818	-2.45943
sgTGGT1_202380_3	0.125	-3
sgTGGT1_202380_4	0.975309	-0.0360693
sgTGGT1_202380_5	1	0
sgTGGT1_202380_6	1	0
sgTGGT1_202380_7	1	0
sgTGGT1_202380_8	1	0
sgTGGT1_202380_9	1	0
sgTGGT1_202390_1	0.933333	-0.0995357
sgTGGT1_202390_10	1.16667	0.222392
sgTGGT1_202390_2	0.854321	-0.22715
sgTGGT1_202390_3	1.86458	0.898853
sgTGGT1_202390_4	1.88356	0.913463
sgTGGT1_202390_5	0.375	-1.41504
sgTGGT1_202390_6	0.83871	-0.253757
sgTGGT1_202390_7	0.971154	-0.0422282
sgTGGT1_202390_8	0.3	-1.73697
sgTGGT1_202390_9	1.25	0.321928
sgTGGT1_202400_1	1.5	0.584963
sgTGGT1_202400_10	0.125	-3
sgTGGT1_202400_2	1.5122	0.596644
sgTGGT1_202400_3	1.26667	0.341037
sgTGGT1_202400_4	0.3125	-1.67807
sgTGGT1_202400_5	0.721311	-0.471306
sgTGGT1_202400_6	4	2
sgTGGT1_202400_7	1	0
sgTGGT1_202400_8	0.714286	-0.485427
sgTGGT1_202400_9	0.714286	-0.485427
sgTGGT1_202410_1	1	0
sgTGGT1_202410_10	1	0
sgTGGT1_202410_2	1.1	0.137504
sgTGGT1_202410_3	0.571429	-0.807355
sgTGGT1_202410_4	1.2	0.263034
sgTGGT1_202410_5	1.5	0.584963
sgTGGT1_202410_6	0.214286	-2.22239
sgTGGT1_202410_7	2	1
sgTGGT1_202410_8	0.666667	-0.584963
sgTGGT1_202410_9	0.375	-1.41504
sgTGGT1_202420_1	0.580645	-0.784271
sgTGGT1_202420_10	1	0
sgTGGT1_202420_2	1	0
sgTGGT1_202420_3	0.375	-1.41504
sgTGGT1_202420_4	0.580645	-0.784271
sgTGGT1_202420_5	2.25	1.16993
sgTGGT1_202420_6	1	0
sgTGGT1_202420_7	2.45714	1.29698
sgTGGT1_202420_8	0.428571	-1.22239
sgTGGT1_202420_9	0.869565	-0.201634
sgTGGT1_202430_1	1	0
sgTGGT1_202430_10	0.1875	-2.41504
sgTGGT1_202430_2	0.842105	-0.247928
sgTGGT1_202430_3	1	0
sgTGGT1_202430_4	2.75	1.45943
sgTGGT1_202430_5	1.4	0.485427
sgTGGT1_202430_6	0.315789	-1.66297
sgTGGT1_202430_7	1	0
sgTGGT1_202430_8	1	0
sgTGGT1_202430_9	1.68421	0.752072
sgTGGT1_202440_1	1	0
sgTGGT1_202440_10	1	0
sgTGGT1_202440_2	1	0
sgTGGT1_202440_3	1	0
sgTGGT1_202440_4	1	0
sgTGGT1_202440_5	0.9375	-0.0931094
sgTGGT1_202440_6	1	0
sgTGGT1_202440_7	2.85714	1.51457
sgTGGT1_202440_8	1.25	0.321928
sgTGGT1_202440_9	1.58824	0.667425
sgTGGT1_202445_1	1.50327	0.588102
sgTGGT1_202445_10	2.11111	1.078
sgTGGT1_202445_2	0.333333	-1.58496
sgTGGT1_202445_3	0.54955	-0.863679
sgTGGT1_202445_4	0.952381	-0.0703893
sgTGGT1_202445_5	1.22222	0.289507
sgTGGT1_202445_6	0.894737	-0.160465
sgTGGT1_202445_7	2.64286	1.4021
sgTGGT1_202445_8	0.9	-0.152003
sgTGGT1_202445_9	1.48302	0.568537
sgTGGT1_202450_1	1	0
sgTGGT1_202450_10	0.509174	-0.973768
sgTGGT1_202450_2	0.294118	-1.76553
sgTGGT1_202450_3	0.746479	-0.421827
sgTGGT1_202450_4	0.894737	-0.160465
sgTGGT1_202450_5	1.93013	0.948699
sgTGGT1_202450_6	0.709497	-0.495131
sgTGGT1_202450_7	0.2	-2.32193
sgTGGT1_202450_8	1.43333	0.519374
sgTGGT1_202450_9	2.14286	1.09954
sgTGGT1_202460_1	1	0
sgTGGT1_202460_10	1	0
sgTGGT1_202460_2	1	0
sgTGGT1_202460_3	1	0
sgTGGT1_202460_4	0.285714	-1.80735
sgTGGT1_202460_5	0.354167	-1.4975
sgTGGT1_202460_6	0.727273	-0.459432
sgTGGT1_202460_7	1	0
sgTGGT1_202460_8	1	0
sgTGGT1_202460_9	1	0
sgTGGT1_202470_1	2.53846	1.34395
sgTGGT1_202470_10	0.142857	-2.80735
sgTGGT1_202470_2	1	0
sgTGGT1_202470_3	0.578947	-0.788496
sgTGGT1_202470_4	0.5	-1
sgTGGT1_202470_5	0.781818	-0.355095
sgTGGT1_202470_6	0.176471	-2.5025
sgTGGT1_202470_7	0.465517	-1.10309
sgTGGT1_202470_8	0.304348	-1.71621
sgTGGT1_202470_9	0.368421	-1.44057
sgTGGT1_202480_1	1	0
sgTGGT1_202480_10	0.5	-1
sgTGGT1_202480_2	0.0769231	-3.70044
sgTGGT1_202480_3	1	0
sgTGGT1_202480_4	0.5	-1
sgTGGT1_202480_5	0.176136	-2.50524
sgTGGT1_202480_6	0.105263	-3.24793
sgTGGT1_202480_7	0.272727	-1.87447
sgTGGT1_202480_8	0.157895	-2.66297
sgTGGT1_202480_9	1.75	0.807355
sgTGGT1_202490_1	1.07692	0.106915
sgTGGT1_202490_10	0.356643	-1.48745
sgTGGT1_202490_2	1	0
sgTGGT1_202490_3	1	0
sgTGGT1_202490_4	1	0
sgTGGT1_202490_5	0.875	-0.192645
sgTGGT1_202490_6	0.636364	-0.652077
sgTGGT1_202490_7	0.25	-2
sgTGGT1_202490_8	0.333333	-1.58496
sgTGGT1_202490_9	0.25	-2
sgTGGT1_202500_1	1	0
sgTGGT1_202500_10	1	0
sgTGGT1_202500_2	1	0
sgTGGT1_202500_3	1	0
sgTGGT1_202500_4	0.8	-0.321928
sgTGGT1_202500_5	1	0
sgTGGT1_202500_6	0.724138	-0.465664
sgTGGT1_202500_7	1	0
sgTGGT1_202500_8	1	0
sgTGGT1_202500_9	1	0
sgTGGT1_202510_1	0.75	-0.415037
sgTGGT1_202510_10	1.225	0.292782
sgTGGT1_202510_2	0.65	-0.621488
sgTGGT1_202510_3	1	0
sgTGGT1_202510_4	0.952381	-0.0703893
sgTGGT1_202510_5	0.704082	-0.506185
sgTGGT1_202510_6	0.4	-1.32193
sgTGGT1_202510_7	1	0
sgTGGT1_202510_8	0.333333	-1.58496
sgTGGT1_202510_9	0.578947	-0.788496
sgTGGT1_202520_1	0.290323	-1.78427
sgTGGT1_202520_10	0.321429	-1.63743
sgTGGT1_202520_2	1.35294	0.436099
sgTGGT1_202520_3	1.27778	0.353637
sgTGGT1_202520_4	1	0
sgTGGT1_202520_5	1	0
sgTGGT1_202520_6	1.33333	0.415037
sgTGGT1_202520_7	2.36364	1.24101
sgTGGT1_202520_8	2.3913	1.2578
sgTGGT1_202520_9	1	0
sgTGGT1_202530_1	1	0
sgTGGT1_202530_10	1	0
sgTGGT1_202530_2	1	0
sgTGGT1_202530_3	0.25	-2
sgTGGT1_202530_4	1.87903	0.90999
sgTGGT1_202530_5	1	0
sgTGGT1_202530_6	0.5	-1
sgTGGT1_202530_7	1	0
sgTGGT1_202530_8	1	0
sgTGGT1_202530_9	1	0
sgTGGT1_202540_1	0.230769	-2.11548
sgTGGT1_202540_10	0.192308	-2.37851
sgTGGT1_202540_2	1	0
sgTGGT1_202540_3	0.555556	-0.847997
sgTGGT1_202540_4	1.30677	0.386008
sgTGGT1_202540_5	0.655738	-0.608809
sgTGGT1_202540_6	1	0
sgTGGT1_202540_7	0.2	-2.32193
sgTGGT1_202540_8	0.769231	-0.378512
sgTGGT1_202540_9	0.5	-1
sgTGGT1_202550_1	0.576923	-0.793549
sgTGGT1_202550_10	0.6	-0.736966
sgTGGT1_202550_2	3.66667	1.87447
sgTGGT1_202550_3	1.32168	0.402371
sgTGGT1_202550_4	0.619048	-0.691878
sgTGGT1_202550_5	1.72727	0.788496
sgTGGT1_202550_6	1	0
sgTGGT1_202550_7	0.622222	-0.684498
sgTGGT1_202550_8	0.406897	-1.29727
sgTGGT1_202550_9	1.15842	0.212153
sgTGGT1_202568_1	1	0
sgTGGT1_202568_10	1	0
sgTGGT1_202568_2	1	0
sgTGGT1_202568_3	1	0
sgTGGT1_202568_4	1	0
sgTGGT1_202568_5	1	0
sgTGGT1_202568_6	0.25	-2
sgTGGT1_202568_7	1	0
sgTGGT1_202568_8	1	0
sgTGGT1_202568_9	1	0
sgTGGT1_202572_1	1	0
sgTGGT1_202572_10	0.25	-2
sgTGGT1_202572_2	1	0
sgTGGT1_202572_3	1	0
sgTGGT1_202572_4	0.795918	-0.329308
sgTGGT1_202572_5	0.954545	-0.0671142
sgTGGT1_202572_6	0.8	-0.321928
sgTGGT1_202572_7	1	0
sgTGGT1_202572_8	0.655172	-0.610053
sgTGGT1_202572_9	1	0
sgTGGT1_202580_1	0.333333	-1.58496
sgTGGT1_202580_10	1	0
sgTGGT1_202580_2	1.57778	0.657894
sgTGGT1_202580_3	0.142857	-2.80735
sgTGGT1_202580_4	1.875	0.906891
sgTGGT1_202580_5	1	0
sgTGGT1_202580_6	2	1
sgTGGT1_202580_7	0.75	-0.415037
sgTGGT1_202580_8	0.5	-1
sgTGGT1_202580_9	0.615385	-0.70044
sgTGGT1_202590_1	0.333333	-1.58496
sgTGGT1_202590_10	0.0526316	-4.24793
sgTGGT1_202590_2	1.14286	0.192645
sgTGGT1_202590_3	1	0
sgTGGT1_202590_4	1	0
sgTGGT1_202590_5	4	2
sgTGGT1_202590_6	0.3	-1.73697
sgTGGT1_202590_7	1	0
sgTGGT1_202590_8	1	0
sgTGGT1_202590_9	0.0909091	-3.45943
sgTGGT1_202600_1	1.05	0.0703893
sgTGGT1_202600_10	1.08333	0.115477
sgTGGT1_202600_2	0.893855	-0.161888
sgTGGT1_202600_3	1.78738	0.837843
sgTGGT1_202600_4	0.3	-1.73697
sgTGGT1_202600_5	3	1.58496
sgTGGT1_202600_6	2	1
sgTGGT1_202600_7	1	0
sgTGGT1_202600_8	0.827586	-0.273018
sgTGGT1_202600_9	1.79572	0.844566
sgTGGT1_202610_1	1.58	0.659925
sgTGGT1_202610_10	1.68212	0.75028
sgTGGT1_202610_2	0.982906	-0.0248747
sgTGGT1_202610_3	0.826087	-0.275634
sgTGGT1_202610_4	1.98795	0.991283
sgTGGT1_202610_5	1.80645	0.853159
sgTGGT1_202610_6	0.363636	-1.45943
sgTGGT1_202610_7	0.817708	-0.290342
sgTGGT1_202610_8	0.682927	-0.550197
sgTGGT1_202610_9	1.6	0.678072
sgTGGT1_202620_1	0.521739	-0.938599
sgTGGT1_202620_10	0.0909091	-3.45943
sgTGGT1_202620_2	0.0909091	-3.45943
sgTGGT1_202620_3	0.59375	-0.752072
sgTGGT1_202620_4	0.778046	-0.362073
sgTGGT1_202620_5	0.642857	-0.63743
sgTGGT1_202620_6	1.37931	0.463947
sgTGGT1_202620_7	1.08861	0.122484
sgTGGT1_202620_8	0.75	-0.415037
sgTGGT1_202620_9	0.416667	-1.26303
sgTGGT1_202630_1	0.277778	-1.848
sgTGGT1_202630_10	1	0
sgTGGT1_202630_2	1	0
sgTGGT1_202630_3	1	0
sgTGGT1_202630_4	0.333333	-1.58496
sgTGGT1_202630_5	3	1.58496
sgTGGT1_202630_6	0.285714	-1.80735
sgTGGT1_202630_7	0.666667	-0.584963
sgTGGT1_202630_8	1	0
sgTGGT1_202630_9	0.333333	-1.58496
sgTGGT1_202640_1	0.666667	-0.584963
sgTGGT1_202640_10	1	0
sgTGGT1_202640_2	1	0
sgTGGT1_202640_3	0.333333	-1.58496
sgTGGT1_202640_4	0.130435	-2.9386
sgTGGT1_202640_5	1	0
sgTGGT1_202640_6	1.74	0.799087
sgTGGT1_202640_7	1.2	0.263034
sgTGGT1_202640_8	1	0
sgTGGT1_202640_9	1	0
sgTGGT1_202650_1	0.583333	-0.777608
sgTGGT1_202650_10	1.77778	0.830075
sgTGGT1_202650_2	0.333333	-1.58496
sgTGGT1_202650_3	0.774194	-0.369234
sgTGGT1_202650_4	0.142857	-2.80735
sgTGGT1_202650_5	0.307692	-1.70044
sgTGGT1_202650_6	0.111111	-3.16993
sgTGGT1_202650_7	1	0
sgTGGT1_202650_8	0.0606061	-4.04439
sgTGGT1_202650_9	0.5	-1
sgTGGT1_202680_1	1.25	0.321928
sgTGGT1_202680_10	1	0
sgTGGT1_202680_2	1	0
sgTGGT1_202680_3	1	0
sgTGGT1_202680_4	0.2	-2.32193
sgTGGT1_202680_5	0.5	-1
sgTGGT1_202680_6	1	0
sgTGGT1_202680_7	0.5	-1
sgTGGT1_202680_8	7	2.80735
sgTGGT1_202680_9	1.375	0.459432
sgTGGT1_202690_1	0.296296	-1.75489
sgTGGT1_202690_10	0.147059	-2.76553
sgTGGT1_202690_2	1	0
sgTGGT1_202690_3	0.538462	-0.893085
sgTGGT1_202690_4	1.5	0.584963
sgTGGT1_202690_5	1	0
sgTGGT1_202690_6	0.5	-1
sgTGGT1_202690_7	0.75	-0.415037
sgTGGT1_202690_8	0.142857	-2.80735
sgTGGT1_202690_9	0.825	-0.277534
sgTGGT1_202700_1	0.5	-1
sgTGGT1_202700_10	0.625	-0.678072
sgTGGT1_202700_2	0.2	-2.32193
sgTGGT1_202700_3	2	1
sgTGGT1_202700_4	0.53719	-0.896495
sgTGGT1_202700_5	0.666667	-0.584963
sgTGGT1_202700_6	0.25	-2
sgTGGT1_202700_7	0.548387	-0.866733
sgTGGT1_202700_8	0.421053	-1.24793
sgTGGT1_202700_9	1.2	0.263034
sgTGGT1_202720_1	1	0
sgTGGT1_202720_10	1	0
sgTGGT1_202720_2	0.5	-1
sgTGGT1_202720_3	1	0
sgTGGT1_202720_4	1	0
sgTGGT1_202720_5	1	0
sgTGGT1_202720_6	1	0
sgTGGT1_202720_7	0.285714	-1.80735
sgTGGT1_202720_8	1	0
sgTGGT1_202720_9	1	0
sgTGGT1_202730_1	1	0
sgTGGT1_202730_10	1.08511	0.117836
sgTGGT1_202730_2	0.956522	-0.0641303
sgTGGT1_202730_3	0.25	-2
sgTGGT1_202730_4	0.25	-2
sgTGGT1_202730_5	1	0
sgTGGT1_202730_6	0.142857	-2.80735
sgTGGT1_202730_7	1	0
sgTGGT1_202730_8	1	0
sgTGGT1_202730_9	1.55128	0.633461
sgTGGT1_202735_1	1.1	0.137504
sgTGGT1_202735_10	2.48485	1.31316
sgTGGT1_202735_2	1.33333	0.415037
sgTGGT1_202735_3	0.3125	-1.67807
sgTGGT1_202735_4	1.51402	0.598383
sgTGGT1_202735_5	0.615385	-0.70044
sgTGGT1_202735_6	0.939394	-0.0901978
sgTGGT1_202735_7	0.2	-2.32193
sgTGGT1_202735_8	2.85714	1.51457
sgTGGT1_202735_9	0.75	-0.415037
sgTGGT1_202740_1	1	0
sgTGGT1_202740_10	1	0
sgTGGT1_202740_2	1	0
sgTGGT1_202740_3	1	0
sgTGGT1_202740_4	0.976744	-0.0339473
sgTGGT1_202740_5	0.210526	-2.24793
sgTGGT1_202740_6	1	0
sgTGGT1_202740_7	0.185185	-2.43296
sgTGGT1_202740_8	0.814286	-0.296393
sgTGGT1_202740_9	0.25	-2
sgTGGT1_202750_1	1	0
sgTGGT1_202750_10	1	0
sgTGGT1_202750_2	1	0
sgTGGT1_202750_3	1.5	0.584963
sgTGGT1_202750_4	1	0
sgTGGT1_202750_5	1	0
sgTGGT1_202750_6	1	0
sgTGGT1_202750_7	1	0
sgTGGT1_202750_8	1	0
sgTGGT1_202750_9	1	0
sgTGGT1_202760_1	1.07692	0.106915
sgTGGT1_202760_10	1.18333	0.242857
sgTGGT1_202760_2	0.25	-2
sgTGGT1_202760_3	0.368421	-1.44057
sgTGGT1_202760_4	0.363636	-1.45943
sgTGGT1_202760_5	0.375	-1.41504
sgTGGT1_202760_6	1	0
sgTGGT1_202760_7	1.44186	0.527932
sgTGGT1_202760_8	1.39216	0.477322
sgTGGT1_202760_9	0.472973	-1.08017
sgTGGT1_202770_1	0.5	-1
sgTGGT1_202770_10	1.14516	0.195551
sgTGGT1_202770_2	2	1
sgTGGT1_202770_3	3	1.58496
sgTGGT1_202770_4	1	0
sgTGGT1_202770_5	0.980392	-0.0285692
sgTGGT1_202770_6	1	0
sgTGGT1_202770_7	1	0
sgTGGT1_202770_8	1	0
sgTGGT1_202770_9	1	0
sgTGGT1_202780_1	0.454545	-1.1375
sgTGGT1_202780_10	0.394737	-1.34104
sgTGGT1_202780_2	1	0
sgTGGT1_202780_3	1.41667	0.5025
sgTGGT1_202780_4	1.84848	0.886343
sgTGGT1_202780_5	1.17143	0.228269
sgTGGT1_202780_6	1.13219	0.17912
sgTGGT1_202780_7	1.15625	0.209453
sgTGGT1_202780_8	1.08333	0.115477
sgTGGT1_202780_9	0.305085	-1.71272
sgTGGT1_202790_1	0.761905	-0.392317
sgTGGT1_202790_10	1.25	0.321928
sgTGGT1_202790_2	1	0
sgTGGT1_202790_3	1	0
sgTGGT1_202790_4	0.896226	-0.158065
sgTGGT1_202790_5	0.52381	-0.932886
sgTGGT1_202790_6	0.545455	-0.874469
sgTGGT1_202790_7	0.538462	-0.893085
sgTGGT1_202790_8	1	0
sgTGGT1_202790_9	1.125	0.169925
sgTGGT1_202800_1	1	0
sgTGGT1_202800_10	1	0
sgTGGT1_202800_2	1	0
sgTGGT1_202800_3	2	1
sgTGGT1_202800_4	1.32143	0.402098
sgTGGT1_202800_5	1	0
sgTGGT1_202800_6	1	0
sgTGGT1_202800_7	0.25	-2
sgTGGT1_202800_8	0.5	-1
sgTGGT1_202800_9	1	0
sgTGGT1_202810_1	1	0
sgTGGT1_202810_10	1	0
sgTGGT1_202810_2	1	0
sgTGGT1_202810_3	0.285714	-1.80735
sgTGGT1_202810_4	1.07843	0.108934
sgTGGT1_202810_5	1	0
sgTGGT1_202810_6	0.125	-3
sgTGGT1_202810_7	0.15625	-2.67807
sgTGGT1_202810_8	0.717791	-0.478363
sgTGGT1_202810_9	1	0
sgTGGT1_202820_1	1	0
sgTGGT1_202820_10	1	0
sgTGGT1_202820_2	1	0
sgTGGT1_202820_3	1	0
sgTGGT1_202820_4	0.25	-2
sgTGGT1_202820_5	1	0
sgTGGT1_202820_6	1	0
sgTGGT1_202820_7	1	0
sgTGGT1_202820_8	1	0
sgTGGT1_202820_9	0.333333	-1.58496
sgTGGT1_202830_1	0.924242	-0.113657
sgTGGT1_202830_10	0.668203	-0.581642
sgTGGT1_202830_2	1.55556	0.63743
sgTGGT1_202830_3	0.615385	-0.70044
sgTGGT1_202830_4	0.727273	-0.459432
sgTGGT1_202830_5	0.525424	-0.928447
sgTGGT1_202830_6	0.368421	-1.44057
sgTGGT1_202830_7	0.558824	-0.839535
sgTGGT1_202830_8	1.25	0.321928
sgTGGT1_202830_9	1.35714	0.440573
sgTGGT1_202840_1	1	0
sgTGGT1_202840_10	1	0
sgTGGT1_202840_2	0.444444	-1.16993
sgTGGT1_202840_3	1	0
sgTGGT1_202840_4	1	0
sgTGGT1_202840_5	1	0
sgTGGT1_202840_6	1	0
sgTGGT1_202840_7	0.5	-1
sgTGGT1_202840_8	1	0
sgTGGT1_202840_9	0.5	-1
sgTGGT1_202850_1	1	0
sgTGGT1_202850_10	0.736842	-0.440573
sgTGGT1_202850_2	1	0
sgTGGT1_202850_3	0.5	-1
sgTGGT1_202850_4	0.333333	-1.58496
sgTGGT1_202850_5	1	0
sgTGGT1_202850_6	1	0
sgTGGT1_202850_7	1	0
sgTGGT1_202850_8	0.142857	-2.80735
sgTGGT1_202850_9	0.755556	-0.40439
sgTGGT1_202870_1	1	0
sgTGGT1_202870_10	0.865385	-0.208587
sgTGGT1_202870_2	0.181818	-2.45943
sgTGGT1_202870_3	1	0
sgTGGT1_202870_4	0.942857	-0.0848889
sgTGGT1_202870_5	1	0
sgTGGT1_202870_6	0.333333	-1.58496
sgTGGT1_202870_7	0.25	-2
sgTGGT1_202870_8	1	0
sgTGGT1_202870_9	0.166667	-2.58496
sgTGGT1_202880_1	0.142857	-2.80735
sgTGGT1_202880_10	1	0
sgTGGT1_202880_2	1	0
sgTGGT1_202880_3	1	0
sgTGGT1_202880_4	1	0
sgTGGT1_202880_5	0.923077	-0.115477
sgTGGT1_202880_6	1	0
sgTGGT1_202880_7	1	0
sgTGGT1_202880_8	0.5	-1
sgTGGT1_202880_9	1	0
sgTGGT1_202890_1	0.25	-2
sgTGGT1_202890_10	0.25	-2
sgTGGT1_202890_2	1	0
sgTGGT1_202890_3	1	0
sgTGGT1_202890_4	0.125	-3
sgTGGT1_202890_5	1	0
sgTGGT1_202890_6	0.176471	-2.5025
sgTGGT1_202890_7	1	0
sgTGGT1_202890_8	0.142857	-2.80735
sgTGGT1_202890_9	1	0
sgTGGT1_202900_1	1.44595	0.532014
sgTGGT1_202900_10	0.760563	-0.39486
sgTGGT1_202900_2	0.0192308	-5.70044
sgTGGT1_202900_3	0.695652	-0.523562
sgTGGT1_202900_4	0.205128	-2.2854
sgTGGT1_202900_5	1.76923	0.823122
sgTGGT1_202900_6	0.874453	-0.193548
sgTGGT1_202900_7	2.7	1.43296
sgTGGT1_202900_8	0.714286	-0.485427
sgTGGT1_202900_9	0.416667	-1.26303
sgTGGT1_202910_1	0.866667	-0.206451
sgTGGT1_202910_10	1	0
sgTGGT1_202910_2	1.29167	0.369234
sgTGGT1_202910_3	1.29508	0.373043
sgTGGT1_202910_4	1.09677	0.133267
sgTGGT1_202910_5	0.4375	-1.19265
sgTGGT1_202910_6	0.877193	-0.189034
sgTGGT1_202910_7	0.25	-2
sgTGGT1_202910_8	0.727273	-0.459432
sgTGGT1_202910_9	1.19048	0.251539
sgTGGT1_202920_1	0.1	-3.32193
sgTGGT1_202920_10	0.666667	-0.584963
sgTGGT1_202920_2	0.337662	-1.56635
sgTGGT1_202920_3	0.0526316	-4.24793
sgTGGT1_202920_4	1	0
sgTGGT1_202920_5	1	0
sgTGGT1_202920_6	1.52778	0.611435
sgTGGT1_202920_7	0.75	-0.415037
sgTGGT1_202920_8	0.125	-3
sgTGGT1_202920_9	0.102564	-3.2854
sgTGGT1_202930_1	1.51899	0.60311
sgTGGT1_202930_10	0.893082	-0.163136
sgTGGT1_202930_2	1.23529	0.304855
sgTGGT1_202930_3	1.22295	0.290366
sgTGGT1_202930_4	0.891892	-0.165059
sgTGGT1_202930_5	1.64935	0.721898
sgTGGT1_202930_6	1.53535	0.618571
sgTGGT1_202930_7	1.73775	0.79722
sgTGGT1_202930_8	0.989529	-0.0151864
sgTGGT1_202930_9	0.727273	-0.459432
sgTGGT1_202940_1	1	0
sgTGGT1_202940_10	0.142857	-2.80735
sgTGGT1_202940_2	0.4	-1.32193
sgTGGT1_202940_3	0.375	-1.41504
sgTGGT1_202940_4	1.46429	0.550197
sgTGGT1_202940_5	0.790323	-0.339486
sgTGGT1_202940_6	0.166667	-2.58496
sgTGGT1_202940_7	0.538462	-0.893085
sgTGGT1_202940_8	0.695652	-0.523562
sgTGGT1_202940_9	1	0
sgTGGT1_202950_1	1	0
sgTGGT1_202950_10	1	0
sgTGGT1_202950_2	0.0277778	-5.16993
sgTGGT1_202950_3	0.0615385	-4.02237
sgTGGT1_202950_4	0.0454545	-4.45943
sgTGGT1_202950_5	1	0
sgTGGT1_202950_6	0.05	-4.32193
sgTGGT1_202950_7	1	0
sgTGGT1_202950_8	1	0
sgTGGT1_202950_9	0.25	-2
sgTGGT1_202960_1	0.047619	-4.39232
sgTGGT1_202960_10	1.5	0.584963
sgTGGT1_202960_2	0.666667	-0.584963
sgTGGT1_202960_3	0.333333	-1.58496
sgTGGT1_202960_4	1	0
sgTGGT1_202960_5	0.105263	-3.24793
sgTGGT1_202960_6	1	0
sgTGGT1_202960_7	1.5	0.584963
sgTGGT1_202960_8	1	0
sgTGGT1_202960_9	1	0
sgTGGT1_202970_1	1.03226	0.0458037
sgTGGT1_202970_10	1.69737	0.7633
sgTGGT1_202970_2	0.298851	-1.7425
sgTGGT1_202970_3	0.736842	-0.440573
sgTGGT1_202970_4	0.6	-0.736966
sgTGGT1_202970_5	1.25	0.321928
sgTGGT1_202970_6	1.26812	0.342687
sgTGGT1_202970_7	0.375	-1.41504
sgTGGT1_202970_8	1.42225	0.508172
sgTGGT1_202970_9	0.957447	-0.0627358
sgTGGT1_202975_1	1.80769	0.854149
sgTGGT1_202975_10	1	0
sgTGGT1_202975_2	1.71429	0.777608
sgTGGT1_202975_3	0.84375	-0.245112
sgTGGT1_202975_4	0.764706	-0.387023
sgTGGT1_202975_5	1.30424	0.383209
sgTGGT1_202975_6	0.488372	-1.03395
sgTGGT1_202975_7	1.70435	0.76922
sgTGGT1_202975_8	0.745455	-0.423808
sgTGGT1_202975_9	1	0
sgTGGT1_202980_1	1	0
sgTGGT1_202980_10	2	1
sgTGGT1_202980_2	0.583333	-0.777608
sgTGGT1_202980_3	0.5	-1
sgTGGT1_202980_4	1	0
sgTGGT1_202980_5	1	0
sgTGGT1_202980_6	1	0
sgTGGT1_202980_7	1	0
sgTGGT1_202980_8	1	0
sgTGGT1_202980_9	0.892857	-0.163499
sgTGGT1_202990_1	0.181818	-2.45943
sgTGGT1_202990_10	0.568627	-0.814444
sgTGGT1_202990_2	1.03101	0.0440552
sgTGGT1_202990_3	2.6	1.37851
sgTGGT1_202990_4	1.41463	0.500429
sgTGGT1_202990_5	1	0
sgTGGT1_202990_6	0.927835	-0.10806
sgTGGT1_202990_7	1	0
sgTGGT1_202990_8	0.375	-1.41504
sgTGGT1_202990_9	2.04848	1.03456
sgTGGT1_203000_1	0.689362	-0.536667
sgTGGT1_203000_10	0.538462	-0.893085
sgTGGT1_203000_2	1.1	0.137504
sgTGGT1_203000_3	1.68132	0.749593
sgTGGT1_203000_4	0.1875	-2.41504
sgTGGT1_203000_5	0.142857	-2.80735
sgTGGT1_203000_6	3.07792	1.62196
sgTGGT1_203000_7	2	1
sgTGGT1_203000_8	0.868421	-0.203533
sgTGGT1_203000_9	0.709677	-0.494765
sgTGGT1_203010_1	0.5	-1
sgTGGT1_203010_10	0.5	-1
sgTGGT1_203010_2	0.944444	-0.0824622
sgTGGT1_203010_3	0.642857	-0.63743
sgTGGT1_203010_4	0.352941	-1.5025
sgTGGT1_203010_5	0.333333	-1.58496
sgTGGT1_203010_6	0.666667	-0.584963
sgTGGT1_203010_7	2	1
sgTGGT1_203010_8	1.25	0.321928
sgTGGT1_203010_9	0.708333	-0.4975
sgTGGT1_203020_1	1	0
sgTGGT1_203020_10	1	0
sgTGGT1_203020_2	1	0
sgTGGT1_203020_3	1	0
sgTGGT1_203020_4	1.16667	0.222392
sgTGGT1_203020_5	0.2	-2.32193
sgTGGT1_203020_6	0.0833333	-3.58496
sgTGGT1_203020_7	1	0
sgTGGT1_203020_8	1	0
sgTGGT1_203020_9	1	0
sgTGGT1_203030_1	0.814815	-0.295456
sgTGGT1_203030_10	1.05263	0.0740006
sgTGGT1_203030_2	0.969697	-0.0443941
sgTGGT1_203030_3	1.14058	0.189761
sgTGGT1_203030_4	0.962877	-0.0545765
sgTGGT1_203030_5	0.603053	-0.729642
sgTGGT1_203030_6	0.529412	-0.917538
sgTGGT1_203030_7	1.09278	0.128008
sgTGGT1_203030_8	0.328125	-1.60768
sgTGGT1_203030_9	0.842105	-0.247928
sgTGGT1_203040_1	0.0833333	-3.58496
sgTGGT1_203040_10	1.03759	0.053242
sgTGGT1_203040_2	0.7	-0.514573
sgTGGT1_203040_3	1.43413	0.520178
sgTGGT1_203040_4	1.95652	0.968291
sgTGGT1_203040_5	1.47751	0.563167
sgTGGT1_203040_6	1	0
sgTGGT1_203040_7	1.45082	0.536868
sgTGGT1_203040_8	0.692308	-0.530515
sgTGGT1_203040_9	0.925926	-0.111031
sgTGGT1_203050_1	5.33333	2.41504
sgTGGT1_203050_10	2.11203	1.07863
sgTGGT1_203050_2	3	1.58496
sgTGGT1_203050_3	1.54483	0.627446
sgTGGT1_203050_4	1.42424	0.510195
sgTGGT1_203050_5	0.791667	-0.337035
sgTGGT1_203050_6	1.30769	0.387023
sgTGGT1_203050_7	1.20635	0.270648
sgTGGT1_203050_8	1	0
sgTGGT1_203050_9	0.0588235	-4.08746
sgTGGT1_203060_1	2.48279	1.31196
sgTGGT1_203060_10	1	0
sgTGGT1_203060_2	2	1
sgTGGT1_203060_3	0.5	-1
sgTGGT1_203060_4	1	0
sgTGGT1_203060_5	1	0
sgTGGT1_203060_6	1	0
sgTGGT1_203060_7	1	0
sgTGGT1_203060_8	0.5	-1
sgTGGT1_203060_9	0.285714	-1.80735
sgTGGT1_203070_1	0.802632	-0.31719
sgTGGT1_203070_10	1.10526	0.14439
sgTGGT1_203070_2	1.625	0.70044
sgTGGT1_203070_3	0.857143	-0.222392
sgTGGT1_203070_4	1.36667	0.450661
sgTGGT1_203070_5	1.41985	0.505736
sgTGGT1_203070_6	0.574074	-0.800691
sgTGGT1_203070_7	0.8875	-0.172181
sgTGGT1_203070_8	2.33333	1.22239
sgTGGT1_203070_9	2.12903	1.0902
sgTGGT1_203080_1	0.5	-1
sgTGGT1_203080_10	0.203125	-2.29956
sgTGGT1_203080_2	0.619048	-0.691878
sgTGGT1_203080_3	1	0
sgTGGT1_203080_4	0.0909091	-3.45943
sgTGGT1_203080_5	1	0
sgTGGT1_203080_6	1	0
sgTGGT1_203080_7	0.264706	-1.91754
sgTGGT1_203080_8	0.2	-2.32193
sgTGGT1_203080_9	0.666667	-0.584963
sgTGGT1_203090_1	0.555556	-0.847997
sgTGGT1_203090_10	0.864865	-0.209453
sgTGGT1_203090_2	0.2	-2.32193
sgTGGT1_203090_3	1.69504	0.761315
sgTGGT1_203090_4	1.25	0.321928
sgTGGT1_203090_5	1.07895	0.109624
sgTGGT1_203090_6	1.23529	0.304855
sgTGGT1_203090_7	0.974684	-0.0369942
sgTGGT1_203090_8	2.18966	1.1307
sgTGGT1_203090_9	0.509804	-0.971986
sgTGGT1_203100_1	1.50829	0.592911
sgTGGT1_203100_10	0.545455	-0.874469
sgTGGT1_203100_2	1.77778	0.830075
sgTGGT1_203100_3	0.117647	-3.08746
sgTGGT1_203100_4	1.25	0.321928
sgTGGT1_203100_5	2.05882	1.04182
sgTGGT1_203100_6	1.09877	0.135883
sgTGGT1_203100_7	1.10588	0.145198
sgTGGT1_203100_8	0.913043	-0.131245
sgTGGT1_203100_9	2.91667	1.54432
sgTGGT1_203110_1	1.42222	0.508147
sgTGGT1_203110_10	1.22881	0.297266
sgTGGT1_203110_2	1.37864	0.463247
sgTGGT1_203110_3	2.54545	1.34792
sgTGGT1_203110_4	1.38272	0.467505
sgTGGT1_203110_5	0.548387	-0.866733
sgTGGT1_203110_6	0.53125	-0.912537
sgTGGT1_203110_7	1.27273	0.347923
sgTGGT1_203110_8	3.33333	1.73697
sgTGGT1_203110_9	0.681818	-0.552541
sgTGGT1_203120_1	2	1
sgTGGT1_203120_10	1	0
sgTGGT1_203120_2	1	0
sgTGGT1_203120_3	1	0
sgTGGT1_203120_4	1.8	0.847997
sgTGGT1_203120_5	0.2	-2.32193
sgTGGT1_203120_6	0.210526	-2.24793
sgTGGT1_203120_7	1	0
sgTGGT1_203120_8	1.25	0.321928
sgTGGT1_203120_9	1	0
sgTGGT1_203135_1	1.88889	0.917538
sgTGGT1_203135_10	1.01538	0.0220263
sgTGGT1_203135_2	0.214286	-2.22239
sgTGGT1_203135_3	1.2069	0.271302
sgTGGT1_203135_4	2	1
sgTGGT1_203135_5	0.923077	-0.115477
sgTGGT1_203135_6	1	0
sgTGGT1_203135_7	0.527778	-0.921997
sgTGGT1_203135_8	0.333333	-1.58496
sgTGGT1_203135_9	0.994444	-0.00803732
sgTGGT1_203150_1	1	0
sgTGGT1_203150_10	1	0
sgTGGT1_203150_2	6.19444	2.63097
sgTGGT1_203150_3	1	0
sgTGGT1_203150_4	0.25	-2
sgTGGT1_203150_5	1	0
sgTGGT1_203150_6	0.736842	-0.440573
sgTGGT1_203150_7	2.07812	1.05528
sgTGGT1_203150_8	1	0
sgTGGT1_203150_9	0.695652	-0.523562
sgTGGT1_203160_1	0.541667	-0.884523
sgTGGT1_203160_10	0.0952381	-3.39232
sgTGGT1_203160_2	0.5	-1
sgTGGT1_203160_3	0.705882	-0.5025
sgTGGT1_203160_4	0.125	-3
sgTGGT1_203160_5	0.666667	-0.584963
sgTGGT1_203160_6	0.785714	-0.347923
sgTGGT1_203160_7	0.125	-3
sgTGGT1_203160_8	0.185185	-2.43296
sgTGGT1_203160_9	0.383333	-1.38333
sgTGGT1_203170_1	1	0
sgTGGT1_203170_10	1	0
sgTGGT1_203170_2	1	0
sgTGGT1_203170_3	0.47619	-1.07039
sgTGGT1_203170_4	2	1
sgTGGT1_203170_5	1	0
sgTGGT1_203170_6	1	0
sgTGGT1_203170_7	1	0
sgTGGT1_203170_8	1	0
sgTGGT1_203170_9	1	0
sgTGGT1_203175_1	0.5	-1
sgTGGT1_203175_10	1.0292	0.0415193
sgTGGT1_203175_2	2.4	1.26303
sgTGGT1_203175_3	0.804598	-0.31366
sgTGGT1_203175_4	1.06452	0.0901978
sgTGGT1_203175_5	0.302326	-1.72583
sgTGGT1_203175_6	1.09333	0.128733
sgTGGT1_203175_7	2.25	1.16993
sgTGGT1_203175_8	0.715447	-0.483083
sgTGGT1_203175_9	0.610811	-0.711202
sgTGGT1_203180_1	0.611111	-0.710493
sgTGGT1_203180_10	0.0833333	-3.58496
sgTGGT1_203180_2	1	0
sgTGGT1_203180_3	0.153846	-2.70044
sgTGGT1_203180_4	1.63158	0.706269
sgTGGT1_203180_5	0.047619	-4.39232
sgTGGT1_203180_6	1	0
sgTGGT1_203180_7	1.2	0.263034
sgTGGT1_203180_8	1.61208	0.688925
sgTGGT1_203180_9	1.25	0.321928
sgTGGT1_203200_1	1	0
sgTGGT1_203200_10	0.5	-1
sgTGGT1_203200_2	0.604651	-0.725825
sgTGGT1_203200_3	0.639175	-0.645717
sgTGGT1_203200_4	1	0
sgTGGT1_203200_5	0.875	-0.192645
sgTGGT1_203200_6	0.461538	-1.11548
sgTGGT1_203200_7	1	0
sgTGGT1_203200_8	0.5	-1
sgTGGT1_203200_9	0.9	-0.152003
sgTGGT1_203220_1	1	0
sgTGGT1_203220_10	1	0
sgTGGT1_203220_2	1	0
sgTGGT1_203220_3	0.125	-3
sgTGGT1_203220_4	0.5	-1
sgTGGT1_203220_5	1	0
sgTGGT1_203220_6	1	0
sgTGGT1_203220_7	0.555556	-0.847997
sgTGGT1_203220_8	1	0
sgTGGT1_203220_9	0.333333	-1.58496
sgTGGT1_203230_1	1.28571	0.36257
sgTGGT1_203230_10	0.192308	-2.37851
sgTGGT1_203230_2	0.807692	-0.308122
sgTGGT1_203230_3	1.20548	0.269607
sgTGGT1_203230_4	1.28205	0.358454
sgTGGT1_203230_5	1.075	0.104337
sgTGGT1_203230_6	1.82143	0.86507
sgTGGT1_203230_7	1.8	0.847997
sgTGGT1_203230_8	0.780488	-0.357552
sgTGGT1_203230_9	0.688172	-0.539159
sgTGGT1_203240_1	0.304348	-1.71621
sgTGGT1_203240_10	0.294118	-1.76553
[truncated: 79,390 more rows]

## Sheet: Screening score
ID	Screening score
TGGT1_200010	-0.0187437
TGGT1_200270	-0.465442
TGGT1_200280	-0.115864
TGGT1_200290	-1.38551
TGGT1_200295	0.105278
TGGT1_200300	-0.176018
TGGT1_200310	-0.401975
TGGT1_200320	0
TGGT1_200330	-1.12859
TGGT1_200340	-0.301026
TGGT1_200350	-0.316276
TGGT1_200360	-0.382376
TGGT1_200370	-0.853653
TGGT1_200385	-0.040383
TGGT1_200400	-0.517786
TGGT1_200410	-0.0137684
TGGT1_200430	-0.0214101
TGGT1_200440	-1.31791
TGGT1_200450	-0.475555
TGGT1_200460	-0.424676
TGGT1_200470	-0.124712
TGGT1_200480	0.0325226
TGGT1_200590	-0.288584
TGGT1_200595	-0.801273
TGGT1_200600	-0.32005
TGGT1_201100	-0.297835
TGGT1_201110	-0.352343
TGGT1_201120	-0.365501
TGGT1_201130	0.223594
TGGT1_201140	-0.519178
TGGT1_201150	0.000606723
TGGT1_201160	0.314582
TGGT1_201170	0.447488
TGGT1_201180A	0.0827723
TGGT1_201180B	0.0292719
TGGT1_201190	-0.302373
TGGT1_201200	-0.856427
TGGT1_201210	-1.08659
TGGT1_201220	0.0581724
TGGT1_201230	-1.8523
TGGT1_201240	-0.624481
TGGT1_201250	0.27762
TGGT1_201260	-0.00939941
TGGT1_201270	-1.12166
TGGT1_201380	-0.623232
TGGT1_201390	0.39311
TGGT1_201400	0.0997939
TGGT1_201520	-0.243234
TGGT1_201630A	-0.532073
TGGT1_201630B	0.0783439
TGGT1_201640	-0.052095
TGGT1_201650	-0.090426
TGGT1_201660	-0.0995941
TGGT1_201670	-0.0951559
TGGT1_201680	-0.883007
TGGT1_201690	-0.0621139
TGGT1_201700	-0.366015
TGGT1_201710	-0.761471
TGGT1_201720	0.118526
TGGT1_201730	0.283841
TGGT1_201740	-0.746025
TGGT1_201750	0.351774
TGGT1_201760	-0.631802
TGGT1_201770	-1.61522
TGGT1_201775	-0.126087
TGGT1_201780	-0.6849
TGGT1_201785	-0.070618
TGGT1_201790	-0.270727
TGGT1_201800	-1.16408
TGGT1_201810	0.278722
TGGT1_201820	-1.12072
TGGT1_201830	-1.03487
TGGT1_201840	0.0047412
TGGT1_201850	-0.403661
TGGT1_201860	0.0825611
TGGT1_201870	-0.305219
TGGT1_201880	-1.11783
TGGT1_201890	0.01981
TGGT1_201895	-0.637203
TGGT1_201900	-0.696465
TGGT1_202010	0.136226
TGGT1_202020	0.190449
TGGT1_202025	-1.29875
TGGT1_202030	0.00183529
TGGT1_202040	0.23468
TGGT1_202050	-0.297512
TGGT1_202065	0.327133
TGGT1_202070	-1.4775
TGGT1_202080	-0.161471
TGGT1_202090	0.225526
TGGT1_202100	-0.483378
TGGT1_202110	-0.890767
TGGT1_202120	-0.326858
TGGT1_202140	-0.0726996
TGGT1_202160	-0.476358
TGGT1_202170	-1.24659
TGGT1_202180	-0.130415
TGGT1_202190	0.108584
TGGT1_202200	-0.740385
TGGT1_202205	0.217085
TGGT1_202210	-1.62628
TGGT1_202220	-0.8941
TGGT1_202230	-0.429773
TGGT1_202240	-1.03399
TGGT1_202250	0.225873
TGGT1_202255	-0.438063
TGGT1_202260	0.118617
TGGT1_202280	0.151413
TGGT1_202285	-0.242032
TGGT1_202290	-0.898984
TGGT1_202300	-0.502553
TGGT1_202310	-0.499761
TGGT1_202340	-0.259746
TGGT1_202350	-0.678463
TGGT1_202360	-0.589939
TGGT1_202370	-0.0417173
TGGT1_202375	0.313023
TGGT1_202380	-1.0991
TGGT1_202390	0.372973
TGGT1_202400	-0.504717
TGGT1_202410	-0.530386
TGGT1_202420	-0.339117
TGGT1_202430	-0.617686
TGGT1_202440	0.482163
TGGT1_202445	0.102416
TGGT1_202450	0.0315016
TGGT1_202460	-0.752857
TGGT1_202470	-1.42349
TGGT1_202480	-2.25812
TGGT1_202490	-1.20652
TGGT1_202500	-0.157518
TGGT1_202510	-0.338755
TGGT1_202520	-0.274833
TGGT1_202530	-0.418002
TGGT1_202540	-0.712957
TGGT1_202550	-0.115749
TGGT1_202568	-0.4
TGGT1_202572	-0.265681
TGGT1_202580	0.0898615
TGGT1_202590	-1.85034
TGGT1_202600	-0.0292111
TGGT1_202610	0.417254
TGGT1_202620	-0.293263
TGGT1_202630	-1.48205
TGGT1_202640	-0.809281
TGGT1_202650	-1.4337
TGGT1_202680	-0.708114
TGGT1_202690	-1.22122
TGGT1_202700	-0.685239
TGGT1_202720	-0.561471
TGGT1_202730	-0.824038
TGGT1_202735	0.0561549
TGGT1_202740	-1.40225
TGGT1_202750	0.116993
TGGT1_202760	0.0549709
TGGT1_202770	0.350389
TGGT1_202780	-0.374563
TGGT1_202790	-0.410885
TGGT1_202800	-0.31958
TGGT1_202810	-1.57097
TGGT1_202820	-0.716993
TGGT1_202830	-0.584543
TGGT1_202840	-0.633985
TGGT1_202850	-1.24746
TGGT1_202870	-1.46757
TGGT1_202880	-0.784566
TGGT1_202890	-2.46197
TGGT1_202900	-1.60845
TGGT1_202910	0.0454157
TGGT1_202920	-2.36203
TGGT1_202930	0.148841
TGGT1_202940	-0.802658
TGGT1_202950	-3.99473
TGGT1_202960	-1.84504
TGGT1_202970	-0.113783
TGGT1_202975	0.308603
TGGT1_202980	-0.188221
TGGT1_202990	0.131307
TGGT1_203000	0.227317
TGGT1_203010	-0.660971
TGGT1_203020	-1.1369
TGGT1_203030	-0.152381
TGGT1_203040	0.312485
TGGT1_203050	0.429977
TGGT1_203060	-0.299079
TGGT1_203070	0.3614
TGGT1_203080	-2.13807
TGGT1_203090	0.0581607
TGGT1_203100	0.208269
TGGT1_203110	-0.0474121
TGGT1_203120	-0.479986
TGGT1_203135	-0.150437
TGGT1_203150	0.144425
TGGT1_203160	-1.11025
TGGT1_203170	-0.0140779
TGGT1_203175	-0.0593003
TGGT1_203180	-0.688917
TGGT1_203200	-0.897404
TGGT1_203220	-1.28659
TGGT1_203230	-0.0174458
TGGT1_203240	-0.433101
TGGT1_203250	0.184755
TGGT1_203260	-0.676166
TGGT1_203270	-1.39026
TGGT1_203280	-0.362717
TGGT1_203290	0.422122
TGGT1_203300	-1.17968
TGGT1_203310	0.526712
TGGT1_203320	-0.345215
TGGT1_203330	0.287393
TGGT1_203340	0.439942
TGGT1_203350	-1.64279
TGGT1_203358	-1.91179
TGGT1_203362	-1.14499
TGGT1_203370	-0.83159
TGGT1_203375	0.490672
TGGT1_203380	-1.28164
TGGT1_203390	-0.310967
TGGT1_203400	-0.629926
TGGT1_203420	-1.27975
TGGT1_203430	-0.747263
TGGT1_203440	-1.91484
TGGT1_203450	-0.718699
TGGT1_203460	-0.710258
TGGT1_203470	0.00139425
TGGT1_203480	-0.858556
TGGT1_203490	-0.619775
TGGT1_203500	0.455516
TGGT1_203505	-0.221693
TGGT1_203510_	-2.09976
TGGT1_203520	-1.12993
TGGT1_203540	-0.396163
TGGT1_203560	0.386747
TGGT1_203570	-0.00558553
TGGT1_203580	-0.481657
TGGT1_203590	0.320034
TGGT1_203600	-0.0286951
TGGT1_203610	-0.715592
TGGT1_203620	-1.90083
TGGT1_203630	-0.414328
TGGT1_203665	-0.00993543
TGGT1_203682	0.0707524
TGGT1_203685	-0.0217666
TGGT1_203690	-0.520486
TGGT1_203700	-1.08673
TGGT1_203705	0.0974141
TGGT1_203710	-1.19035
TGGT1_203720	-0.282139
TGGT1_203730	-0.2995
TGGT1_203735	0.229688
TGGT1_203740	-0.280206
TGGT1_203750	-0.0227736
TGGT1_203760	-0.122866
TGGT1_203770	-0.00660611
TGGT1_203780	0.388947
TGGT1_203790	-0.375687
TGGT1_203800	-0.737176
TGGT1_203810	-0.626225
TGGT1_203820	-0.275142
TGGT1_203830	-1.54426
TGGT1_203840	0
TGGT1_203860	-0.898732
TGGT1_203870	0.0580612
TGGT1_203875	0.427043
TGGT1_203880	-0.0271426
TGGT1_203890	-0.0444704
TGGT1_203900	0.221879
TGGT1_203910	-0.0507491
TGGT1_203930	-0.401646
TGGT1_203940	-0.376905
TGGT1_203950	-0.4
TGGT1_203960	-0.231401
TGGT1_203970	-2.32147
TGGT1_203980	-0.322595
TGGT1_203985	0.423133
TGGT1_203990	-0.455105
TGGT1_204000	0.0233272
TGGT1_204010	0.161745
TGGT1_204020	-0.703688
TGGT1_204040	-0.799129
TGGT1_204045	-0.162403
TGGT1_204050	-0.834474
TGGT1_204055	0.322003
TGGT1_204060	-1.14747
TGGT1_204070	-1.51876
TGGT1_204080	-0.668207
TGGT1_204090	-0.578016
TGGT1_204100	-0.266147
TGGT1_204110	0.220568
TGGT1_204120	-1.05754
TGGT1_204130	-0.231085
TGGT1_204140	-0.152735
TGGT1_204150	-0.383736
TGGT1_204160	-1.2
TGGT1_204270	0.241037
TGGT1_204280	-0.98483
TGGT1_204290	-0.420532
TGGT1_204300	-1.24828
TGGT1_204310	-1.93236
TGGT1_204315	0.14017
TGGT1_204320	0.50859
TGGT1_204325	-0.626232
TGGT1_204330	-0.601207
TGGT1_204340	0.323016
TGGT1_204350	-0.628665
TGGT1_204360	-0.189568
TGGT1_204370	-0.367162
TGGT1_204380	-1.79006
TGGT1_204390	0.368957
TGGT1_204395	0.0980125
TGGT1_204400	0.136294
TGGT1_204410	-0.389018
TGGT1_204420	-0.258617
TGGT1_204440	-0.362845
TGGT1_204460	-0.554249
TGGT1_204468	-0.0253766
TGGT1_204472	-0.153854
TGGT1_204480	-1.09919
TGGT1_204490	-0.29345
TGGT1_204500	0.208659
TGGT1_204505	-0.0492837
TGGT1_204510	0.0912326
TGGT1_204520	0.0350952
TGGT1_204530	-1.16601
TGGT1_204540	-0.476719
TGGT1_204550	0.191636
TGGT1_204560	-0.369201
TGGT1_204870	-0.494424
TGGT1_204880	-0.763091
TGGT1_205000	-0.599139
TGGT1_205010	-0.942849
TGGT1_205020	0.0852235
TGGT1_205030	-1.49837
TGGT1_205040	-1.75157
TGGT1_205050	-0.0245028
TGGT1_205060	-0.886967
TGGT1_205070	0.113601
TGGT1_205080	-0.246166
TGGT1_205090	0.171302
TGGT1_205100	-0.190419
TGGT1_205110	0.247682
TGGT1_205120	-0.263652
TGGT1_205130	-0.915286
TGGT1_205140	0.201725
TGGT1_205150	0.561923
TGGT1_205160	-1.61761
TGGT1_205170	-1.03289
TGGT1_205180	-0.645302
TGGT1_205190	-2.04465
TGGT1_205200	0.277507
TGGT1_205210	-0.337113
TGGT1_205220	-0.921039
TGGT1_205230	-0.469882
TGGT1_205240	-1.67781
TGGT1_205250	0.181927
TGGT1_205265	-0.277367
TGGT1_205280	-0.267118
TGGT1_205290	-0.268292
TGGT1_205300	-0.502192
TGGT1_205320	-0.371024
TGGT1_205330	0.216004
TGGT1_205340	-0.6
TGGT1_205350	-0.793434
TGGT1_205360	-0.752285
TGGT1_205370	-0.858551
TGGT1_205380	-0.701435
TGGT1_205390	-0.288011
TGGT1_205398	0.195358
TGGT1_205402	0.21944
TGGT1_205410	0.0819652
TGGT1_205420	0.166061
TGGT1_205425	0.322368
TGGT1_205430	-0.00230256
TGGT1_205440	-1.3917
TGGT1_205450	0.0381332
TGGT1_205460	-0.303684
TGGT1_205470	-0.252607
TGGT1_205480	0.424268
TGGT1_205490	-0.222624
TGGT1_205500	-0.545264
TGGT1_205510	-0.252607
TGGT1_205520	0.116881
TGGT1_205540	-0.390931
TGGT1_205550	-0.554622
TGGT1_205558	-0.431794
TGGT1_205562	-0.911698
TGGT1_205570	-0.616611
TGGT1_205580	-1.6182
TGGT1_205590	0.380859
TGGT1_205600	-1.23975
TGGT1_205615	-1.18457
TGGT1_205625	-0.41489
TGGT1_205630	-0.504557
TGGT1_205640	-1.96272
TGGT1_205650	-1.87326
TGGT1_205658	-0.64809
TGGT1_205662	0.610705
TGGT1_205670	-0.57174
TGGT1_205680	-0.549901
TGGT1_205690	-1.60011
TGGT1_205700	-0.686465
TGGT1_205710	-0.898371
TGGT1_205720	-0.359718
TGGT1_205730	-0.526705
TGGT1_205740	0.0342612
TGGT1_205750	-2.86851
TGGT1_205760	-0.838205
TGGT1_206290	0.0218848
TGGT1_206300	-0.238605
TGGT1_206310	0.381394
TGGT1_206320	-0.587995
TGGT1_206330	-0.474498
TGGT1_206340	0.183362
TGGT1_206350	-0.311198
TGGT1_206360	-1.31863
TGGT1_206380	-0.860094
TGGT1_206390	-0.1582
TGGT1_206400	-0.976164
TGGT1_206415	-0.172807
TGGT1_206430	-0.393658
TGGT1_206440	-0.132106
TGGT1_206450	-1.84129
TGGT1_206460	0.0694377
TGGT1_206470	-0.337412
TGGT1_206480	-0.498176
TGGT1_206490	-0.151582
TGGT1_206500	-0.983901
TGGT1_206510	-1.66337
TGGT1_206520	-0.315115
TGGT1_206540	-0.287805
TGGT1_206550	-0.888597
TGGT1_206560	0.318772
TGGT1_206570	-0.260922
TGGT1_206580	-1.10964
TGGT1_206590	-0.586981
TGGT1_206600	-1.24576
TGGT1_206610	-0.916993
TGGT1_206620	-0.19654
TGGT1_206630	-0.0740269
TGGT1_206640	-0.829193
TGGT1_206650	-1.08707
TGGT1_206660	0.268356
TGGT1_206670	0.116993
TGGT1_206680	-1.32099
TGGT1_206690	0.240696
TGGT1_206695	-0.721686
TGGT1_206700	-0.613778
TGGT1_206710	-0.694608
TGGT1_206910	-0.510587
TGGT1_207020	-1.13121
TGGT1_207030	-1.20245
TGGT1_207040	-1.11469
TGGT1_207050	0.133953
TGGT1_207060	-0.613118
TGGT1_207070	-0.056634
TGGT1_207080	-0.621999
TGGT1_207100	-1.96984
TGGT1_207110	-0.371827
TGGT1_207120	-1.06439
TGGT1_207130	0.126877
TGGT1_207140	0.113177
TGGT1_207150	0.526564
TGGT1_207160	-0.560904
TGGT1_207170	0.180916
TGGT1_207180	-1.17035
TGGT1_207200	-0.610125
TGGT1_207210	0.265826
TGGT1_207230	-0.293518
TGGT1_207240	-1.81047
TGGT1_207250	0.0102738
TGGT1_207350	-0.843976
TGGT1_207360	0.16857
TGGT1_207370	-0.748366
TGGT1_207390	-1.31245
TGGT1_207400	-0.150322
TGGT1_207407_2	0.103609
TGGT1_207410	-0.532718
TGGT1_207420	-1.58231
TGGT1_207430	0.209071
TGGT1_207440	0.033985
TGGT1_207450	-0.203319
TGGT1_207460A	-0.768254
TGGT1_207460B	-0.459563
TGGT1_207470	-1.08869
TGGT1_207480	-0.694358
TGGT1_207590	-0.10816
TGGT1_207600	0.258792
TGGT1_207610	-0.0119451
TGGT1_207620	-0.351733
TGGT1_207630	-1.22649
TGGT1_207640	-0.0635217
TGGT1_207650	-0.32052
TGGT1_207665	0.300554
TGGT1_207680	-1.42829
TGGT1_207690	-0.785614
TGGT1_207700	-0.333014
TGGT1_207710	-0.441096
TGGT1_207720	-0.547393
TGGT1_207730	-0.473351
TGGT1_207740	-0.129393
TGGT1_207750	0.250412
TGGT1_207760	-0.207954
TGGT1_207770	-0.881039
TGGT1_207780	-0.334971
TGGT1_207790	-0.0732268
TGGT1_207800	-0.117199
TGGT1_207820	-0.102915
TGGT1_207830	-0.38659
TGGT1_207840	-0.853892
TGGT1_207865	-0.884859
TGGT1_207875	0.200853
TGGT1_207880	-0.107695
TGGT1_207900	-0.552688
TGGT1_207910	-2.81444
TGGT1_207920	-1.12549
TGGT1_207930	0.0498377
TGGT1_207940	-0.471787
TGGT1_207950	0.0385605
TGGT1_207955	-0.336426
TGGT1_207960	0.0110283
TGGT1_207965	-0.361849
TGGT1_207970	-0.806485
TGGT1_207980	0.0676785
TGGT1_207990	-0.403641
TGGT1_208010	-0.383334
TGGT1_208020	-0.0117308
TGGT1_208030	-0.508031
TGGT1_208040	-1.00171
TGGT1_208050	-0.505214
TGGT1_208070	-1.03821
TGGT1_208080	-0.197636
TGGT1_208090	-1.09482
TGGT1_208200	-0.815008
TGGT1_208300	-0.449348
TGGT1_208310	-0.699275
TGGT1_208320	0.0337357
TGGT1_208330	-0.191384
TGGT1_208340	-0.987098
TGGT1_208350	0.0658168
TGGT1_208360	0.112097
TGGT1_208370	-0.132022
TGGT1_208380	0.0867559
TGGT1_208390	-1.84851
TGGT1_208400A	-1.01766
TGGT1_208400B	0.0718806
TGGT1_208410	-0.0817576
TGGT1_208420	-0.230032
TGGT1_208430	0.485334
TGGT1_208440	-1.03953
TGGT1_208450	-0.042924
TGGT1_208490	-0.0728489
TGGT1_208500	-0.39053
TGGT1_208510	-1.204
TGGT1_208530	-0.961527
TGGT1_208540	0.118515
TGGT1_208550	-0.0387454
TGGT1_208560	-0.43643
TGGT1_208570	-0.522866
TGGT1_208580	-0.734485
TGGT1_208590	-1.05148
TGGT1_208710	-0.768161
TGGT1_208718	-1.69245
TGGT1_208722	-1.55676
TGGT1_208730	-0.283068
TGGT1_208740	0.47873
TGGT1_208750	-0.925534
TGGT1_208760	-0.258332
TGGT1_208770	-0.372392
TGGT1_208780	-1.28978
TGGT1_208790	-0.520383
TGGT1_208800	-2.07045
TGGT1_208810	-0.479232
TGGT1_208820	-0.258321
TGGT1_208830	0.0783245
TGGT1_208842	-0.0271634
TGGT1_208850	-0.312135
TGGT1_208910	-1.82243
TGGT1_208970	0.206853
TGGT1_208980	-0.215669
TGGT1_208990	-0.033985
TGGT1_209000	-0.0304006
TGGT1_209010	-1.23399
TGGT1_209020	0.550994
TGGT1_209030	0
TGGT1_209040	-0.369643
TGGT1_209045	0.369623
TGGT1_209050	-0.644781
TGGT1_209060	-1.50781
TGGT1_209070	-0.850582
TGGT1_209080	-0.910402
TGGT1_209090	-1.17848
TGGT1_209095	-0.21026
TGGT1_209100	-1.92147
TGGT1_209108	-1.82714
TGGT1_209120	-1.18541
TGGT1_209130	-1.18506
TGGT1_209140	-0.372403
TGGT1_209150	-0.694548
TGGT1_209160	-0.269585
TGGT1_209170	-0.0404527
TGGT1_209180	0.212623
TGGT1_209190	0.121468
TGGT1_209200	-0.526118
TGGT1_209210	-1.37133
TGGT1_209240	-0.342119
TGGT1_209250	-1.10829
TGGT1_209260	-0.580757
TGGT1_209270	-0.844875
TGGT1_209280	-0.207404
TGGT1_209290	-0.574073
TGGT1_209300	-0.0456142
TGGT1_209410	-0.0694878
TGGT1_209420	-1.72264
TGGT1_209430	-0.296125
TGGT1_209440	-0.461575
TGGT1_209450	-0.700239
TGGT1_209460	-1.42389
TGGT1_209470	-0.659533
TGGT1_209480	-1.13636
TGGT1_209485	-0.268129
TGGT1_209490	-0.995792
TGGT1_209500	-1.73904
TGGT1_209510	-0.362562
TGGT1_209515	-0.0952962
TGGT1_209520	0.599083
TGGT1_209530	0.0590779
TGGT1_209540	-0.973449
TGGT1_209550	0.169599
TGGT1_209560	-0.330291
TGGT1_209570	-0.219678
TGGT1_209580	-0.995433
TGGT1_209583	0.0461897
TGGT1_209585	0.28395
TGGT1_209590	-0.628939
TGGT1_209600	0.322878
TGGT1_209610	-0.182366
TGGT1_209620	-0.128344
TGGT1_209630	-0.618819
TGGT1_209640	-1.37035
TGGT1_209650A	-0.596945
TGGT1_209650B	-0.520146
TGGT1_209670	-0.116379
TGGT1_209680	-0.88625
TGGT1_209690	-1.22084
TGGT1_209700	-0.655113
TGGT1_209705	0.29951
TGGT1_209710	-1.31479
TGGT1_209720	-0.1749
TGGT1_209730	-0.518162
TGGT1_209740	-0.0629632
TGGT1_209755A	0.341169
TGGT1_209755B	0.509375
TGGT1_209770	-0.690007
TGGT1_209790	-0.164325
TGGT1_209800	-1.63071
TGGT1_209810	-0.143799
TGGT1_209820	0.200881
TGGT1_209830	-1.01477
TGGT1_209850	-0.466109
TGGT1_209860	-0.61719
TGGT1_209870	-2.00915
TGGT1_209880	-0.135614
TGGT1_209890	-0.947393
TGGT1_209900	0.0970854
TGGT1_209910	-0.728771
TGGT1_209920A	-0.777979
TGGT1_209920B	0.31928
TGGT1_209930	-0.441479
TGGT1_209940	-0.287037
TGGT1_209945	-0.726337
TGGT1_209950	-0.6
TGGT1_209960	-0.644352
TGGT1_209970	-0.190528
TGGT1_209985	0.0246989
TGGT1_210095	0.370101
TGGT1_210210	0.169483
TGGT1_210220	0.00536619
TGGT1_210230	-0.369599
TGGT1_210235	0.0593898
TGGT1_210245	-0.259786
TGGT1_210255	-0.431137
TGGT1_210260	0.249074
TGGT1_210270	-0.537611
TGGT1_210280	-0.313744
TGGT1_210300	-1.19221
TGGT1_210310	-0.245684
TGGT1_210320	0.0532683
TGGT1_210330	-0.524225
TGGT1_210345	-0.751499
TGGT1_210360	-1.27846
TGGT1_210370	0.000453326
TGGT1_210380	0.651604
TGGT1_210390	-1.00575
TGGT1_210400	0.171308
TGGT1_210408	0.264703
TGGT1_210412	-1.77141
TGGT1_210420	-0.931172
TGGT1_210430	-1.78383
TGGT1_210440	-1.21583
TGGT1_210450	-0.228219
TGGT1_210460	0.184415
TGGT1_210470	-0.283793
TGGT1_210478	-1.64596
TGGT1_210482	0.0409142
TGGT1_210490	-0.922297
TGGT1_210682	-0.0831049
TGGT1_210690	-0.781378
TGGT1_210700	-0.394171
TGGT1_210715	-0.0640266
TGGT1_210730	-0.872624
TGGT1_210740	-0.268755
TGGT1_210750	-1.06197
TGGT1_210760	-0.514746
TGGT1_210770	-0.195765
TGGT1_210778	-2.57804
TGGT1_210781	-1.92964
TGGT1_210783	-0.292476
TGGT1_210787	0.921496
TGGT1_210790	-1.60888
TGGT1_210800	-1.51427
TGGT1_210810	0.71701
TGGT1_210815	0.253306
TGGT1_210820	-1.28355
TGGT1_210830	-0.592695
TGGT1_210840	0
TGGT1_210950	-0.9014
TGGT1_210960	0.220776
TGGT1_210970	-0.517989
TGGT1_210975	-0.923681
TGGT1_210980	-1.04335
TGGT1_210990	-0.860498
TGGT1_211000	-0.724829
TGGT1_211010	0.311927
TGGT1_211015	-0.243826
TGGT1_211020	-0.549386
TGGT1_211030	-0.272331
TGGT1_211040	-1.23399
TGGT1_211050	0.00403498
TGGT1_211060	-0.416978
TGGT1_211070	-0.36553
TGGT1_211080	-0.531393
TGGT1_211090	-1.22445
TGGT1_211150	-0.898371
TGGT1_211220	-1.52877
TGGT1_211230	-1.56489
TGGT1_211240	-2.14121
TGGT1_211250	-0.000452675
TGGT1_211260	0.13503
TGGT1_211270	-0.237406
TGGT1_211280	0.406886
TGGT1_211290	-0.50052
TGGT1_211300	-1.04274
TGGT1_211310	0.339004
TGGT1_211320	0.247445
TGGT1_211330	-3.51935
TGGT1_211340	-0.175124
TGGT1_211350	-2.00224
TGGT1_211360	0.385649
TGGT1_211370	-0.901779
TGGT1_211380	-0.160452
TGGT1_211385	0.163754
TGGT1_211390	-1.22417
TGGT1_211400	-0.516993
TGGT1_211410	-0.433078
TGGT1_211420	-0.516993
TGGT1_211430	0.447986
TGGT1_211440	-0.4
TGGT1_211450	-2.26326
TGGT1_211460	-0.115198
TGGT1_211470	-1.08971
TGGT1_211480	-1.72606
TGGT1_211600	0.236708
TGGT1_211610	-0.402193
TGGT1_211630	-0.295153
TGGT1_211640	-0.584631
TGGT1_211650	-0.465286
TGGT1_211660	-1.2897
TGGT1_211670	-0.309898
TGGT1_211675	0.000950873
TGGT1_211680	0
TGGT1_211690	-0.329161
TGGT1_211695	-0.572184
TGGT1_211700	-0.249348
TGGT1_211710	-0.380927
TGGT1_211720	-0.396628
TGGT1_211730	-1.17468
TGGT1_211850	-1.45119
TGGT1_211860	0.189582
TGGT1_211870	-1.32587
TGGT1_211880	0.00112826
TGGT1_211890	-0.964022
TGGT1_211910	0.270353
TGGT1_212030	-0.0949245
TGGT1_212045	-0.0602785
TGGT1_212060	0.164098
TGGT1_212075	-0.323616
TGGT1_212090	-0.535842
TGGT1_212100	-3.64812
TGGT1_212110	-1.61543
TGGT1_212130	-1.47015
TGGT1_212140	-0.244257
TGGT1_212145	-0.868691
TGGT1_212150	-1.11245
TGGT1_212160	-0.781052
TGGT1_212170	-0.356376
TGGT1_212180	-0.0365178
TGGT1_212190	0.0540048
TGGT1_212200	0.123304
TGGT1_212210	-0.00194818
TGGT1_212220	-0.731414
TGGT1_212240	-0.113963
TGGT1_212250	0.0931942
TGGT1_212260	-0.633985
TGGT1_212270	-0.713269
TGGT1_212275	-0.308258
TGGT1_212280	-0.950586
TGGT1_212290	-0.973014
TGGT1_212300	-1.92333
TGGT1_212310	-1.01991
TGGT1_212740	-0.0332129
TGGT1_212760	-1.16784
TGGT1_212770	-2.26914
TGGT1_212775	0.50423
TGGT1_212780	-0.664386
TGGT1_212800	-1.01178
TGGT1_212810	-0.841612
TGGT1_212820	-1.20538
TGGT1_212840	-0.616784
TGGT1_212850	-1.14411
TGGT1_212860	-0.983437
TGGT1_212880	-0.811056
TGGT1_212900	-0.0507403
TGGT1_212910	0.11407
TGGT1_212920	-0.0077533
TGGT1_212930	-0.74664
TGGT1_212937	-0.477592
TGGT1_212940	-0.601817
TGGT1_212950	-1.32959
TGGT1_212955	-1.61644
TGGT1_212960A	-0.777844
TGGT1_212960B	-1.38709
TGGT1_212970	-0.045807
TGGT1_212980	-0.716993
TGGT1_212990	-0.48003
TGGT1_213000	-1.77683
TGGT1_213010	-1.08978
TGGT1_213020	-1.38721
TGGT1_213030	-0.770622
TGGT1_213040	-0.346991
TGGT1_213050	0.395562
TGGT1_213060	0.691786
TGGT1_213065	0.47316
TGGT1_213067	0.116034
TGGT1_213069	-1.74742
TGGT1_213072	-0.637805
TGGT1_213100	-0.291886
TGGT1_213115	-1.07846
TGGT1_213240	-0.4
TGGT1_213255	0.0873717
TGGT1_213280	-0.0977049
TGGT1_213290	-0.864819
TGGT1_213300	-0.85708
TGGT1_213310	-0.181516
TGGT1_213325	-0.924566
TGGT1_213340	-0.302238
TGGT1_213350	-0.44129
TGGT1_213360	0.407695
TGGT1_213370	-0.540802
TGGT1_213380	-0.260664
TGGT1_213388	0.0128681
TGGT1_213392	0.0415293
TGGT1_213400	-0.211316
TGGT1_213410	-0.78772
TGGT1_213415	-0.485318
TGGT1_213420	-0.418622
TGGT1_213430	-0.187805
TGGT1_213445	-1.3276
TGGT1_213460	-1.31215
TGGT1_213480	-0.153593
TGGT1_213490	-1.54494
TGGT1_213520	0.126039
TGGT1_213530	-0.414739
TGGT1_213550	0.0726088
TGGT1_213560	-0.277049
TGGT1_213570	-1.67522
TGGT1_213580	-2.10552
TGGT1_213590	-0.634228
TGGT1_213600	-0.619368
TGGT1_213610	0.118134
TGGT1_213620	0.423037
TGGT1_213635	-0.459699
TGGT1_213650	-1.11557
TGGT1_213660	-1.52962
TGGT1_213670	-1.29289
TGGT1_213680	-0.294529
TGGT1_213690	-0.806484
TGGT1_213700	0.0870559
TGGT1_213710	0.409714
TGGT1_213720	-0.535185
TGGT1_213730	0.141947
TGGT1_213740	-1.15544
TGGT1_213746	-1.5347
TGGT1_213748	0.0769416
TGGT1_213752	-0.0922946
TGGT1_213760	0.0495275
TGGT1_213770	-0.219031
TGGT1_213780	-0.689103
TGGT1_213790	-1.23009
TGGT1_213800	-2.81781
TGGT1_213810	-1.07034
TGGT1_213820	-0.614371
TGGT1_213830	-0.912841
TGGT1_213840	0.0391659
TGGT1_213850	-0.501203
TGGT1_213860	-0.482512
TGGT1_213870	-2.14503
TGGT1_213880	-0.174696
TGGT1_213885	-0.136741
TGGT1_213890	-0.327208
TGGT1_213900	0.706103
TGGT1_213910	-0.916993
TGGT1_213920	-0.607102
TGGT1_213930	-0.277178
TGGT1_213940	-2.16276
TGGT1_213950	-0.995456
TGGT1_213960	-0.759666
TGGT1_213970	-1.07846
TGGT1_214070	0.382992
TGGT1_214080	-0.431545
TGGT1_214090	-1.09129
TGGT1_214100	-0.238338
TGGT1_214110	-0.43281
TGGT1_214115	-1.07945
TGGT1_214120	-1.35107
TGGT1_214130	-0.411118
TGGT1_214140	-1.00072
TGGT1_214150	-0.474511
TGGT1_214160	-0.642322
TGGT1_214170	-0.433985
TGGT1_214180	-0.210319
TGGT1_214190	0.438922
TGGT1_214200	-0.732963
TGGT1_214210	-0.795725
TGGT1_214220	0.217328
TGGT1_214230	-0.516993
TGGT1_214240	-1.1121
TGGT1_214250	-0.428404
TGGT1_214260	-0.78126
TGGT1_214270	-0.833985
TGGT1_214280	-1.07846
TGGT1_214290	-0.509842
TGGT1_214295	-0.478794
TGGT1_214300	-2.52639
TGGT1_214310	-2.52724
TGGT1_214320	-1.49047
TGGT1_214330	-0.0233042
TGGT1_214340	-0.470204
TGGT1_214350	-1.37625
TGGT1_214370	-1.15558
TGGT1_214380	-0.251118
TGGT1_214385	-1.83805
TGGT1_214390	-0.697028
TGGT1_214400	0.352804
TGGT1_214420	-0.569837
TGGT1_214430	-0.441078
TGGT1_214440	-0.640966
TGGT1_214470	-2.85617
TGGT1_214480	-1.55047
TGGT1_214490	-1.74285
TGGT1_214500	-0.526496
TGGT1_214510	0.228368
TGGT1_214520	-0.861364
TGGT1_214530	-2.7112
TGGT1_214540	0.0242115
TGGT1_214545	-0.447953
TGGT1_214550	0.278409
TGGT1_214560	-0.724494
TGGT1_214570	0.167154
TGGT1_214575	0.160653
TGGT1_214580	-0.0116181
TGGT1_214590	-0.0477574
TGGT1_214600	0.578617
TGGT1_214610	-0.0509628
TGGT1_214620	-0.639814
TGGT1_214630	-0.871203
TGGT1_214740	0.186232
TGGT1_214750	-1.30938
TGGT1_214760	-0.224637
TGGT1_214770	-0.864386
TGGT1_214780	-0.860788
TGGT1_214790	-0.0562572
TGGT1_214800	-0.766825
TGGT1_214810	-1.45644
TGGT1_214820	-0.198046
TGGT1_214830	-0.752955
TGGT1_214835	0.122829
TGGT1_214840	-0.918507
TGGT1_214850	-1.45211
TGGT1_214860	0.285925
TGGT1_214870	-0.863851
TGGT1_214880	-0.108313
TGGT1_214900	0.510838
TGGT1_214910	-2.4714
TGGT1_214920	-0.461393
TGGT1_214930	-1.56594
TGGT1_214940	-1.73301
TGGT1_214950	0.020449
TGGT1_214960	-2.36985
TGGT1_214970	0
TGGT1_214980	-0.715893
TGGT1_214990	-0.879703
TGGT1_215010	-0.918763
TGGT1_215020	-2.05846
TGGT1_215030	-0.662598
TGGT1_215040	-0.145822
TGGT1_215050	0.145837
TGGT1_215060	-1.06963
TGGT1_215070	-0.561471
TGGT1_215080	-1.20996
TGGT1_215090	-1.4649
TGGT1_215100	-1.05001
TGGT1_215130	-0.13776
TGGT1_215140	-0.349245
TGGT1_215150	-1.15556
TGGT1_215160	-0.833985
TGGT1_215165	-0.379178
TGGT1_215170	-0.516993
TGGT1_215180	-0.355201
TGGT1_215185	0.408995
TGGT1_215195	-1.23496
TGGT1_215210	-0.654603
TGGT1_215220	-0.249117
TGGT1_215230	-0.675702
TGGT1_215250	-1.06265
TGGT1_215260	-2.88687
TGGT1_215270	0.497923
TGGT1_215280	-1.38627
TGGT1_215290	-1.79382
TGGT1_215300	-1.21994
TGGT1_215320	-0.298225
TGGT1_215328	0.541891
TGGT1_215340	-0.717449
TGGT1_215343	-0.277136
TGGT1_215347	-0.471915
TGGT1_215350	-0.819138
TGGT1_215360	-0.0201706
TGGT1_215370	-1.27975
TGGT1_215380	-0.402331
TGGT1_215385	0.194358
TGGT1_215390	-0.659357
TGGT1_215400	-1.16549
TGGT1_215410	-0.0664481
TGGT1_215420	-0.605714
TGGT1_215425	0.0417331
TGGT1_215430	-0.433985
TGGT1_215440	0.448504
TGGT1_215450	0.0876072
TGGT1_215460	0.382563
TGGT1_215470	-0.4
TGGT1_215480	-0.109207
TGGT1_215490	-0.316993
TGGT1_215500	-0.151859
TGGT1_215510	0.130835
TGGT1_215520	0.478082
TGGT1_215530	0.534607
TGGT1_215540	-0.629587
TGGT1_215550	-1.30797
TGGT1_215560	-2.34995
TGGT1_215570	-1.42157
TGGT1_215580	-0.0342204
TGGT1_215590	-0.252607
TGGT1_215600	-0.110314
TGGT1_215610	-0.516979
TGGT1_215620	-0.549675
TGGT1_215640	-2.24952
TGGT1_215650	-0.763169
TGGT1_215660	-0.996178
TGGT1_215670	-0.061489
TGGT1_215680	-0.115769
TGGT1_215690	0.254604
TGGT1_215700	-1.11245
TGGT1_215710	-0.569599
TGGT1_215730	-0.222801
TGGT1_215740	-0.292469
TGGT1_215750	-0.343571
TGGT1_215775	-0.895807
TGGT1_215885	-0.945989
TGGT1_215890	-0.427791
TGGT1_215895	-0.239161
TGGT1_215900	0.307127
TGGT1_215910	-0.199354
TGGT1_215920	-0.0818345
TGGT1_215930	-0.548011
TGGT1_215940	-1.66109
TGGT1_215950	-0.670727
TGGT1_215955	0.503223
TGGT1_215960	-0.0128609
TGGT1_215970	-0.0534403
TGGT1_215980	-0.46999
TGGT1_215990	-1.00276
TGGT1_216000	-2.01784
TGGT1_216010	-0.244898
TGGT1_216020	-1.70521
TGGT1_216030A	-0.125255
TGGT1_216030B	0.427024
TGGT1_216040	0.814756
TGGT1_216050	-2.06081
TGGT1_216053	-0.216036
TGGT1_216055	0.379494
TGGT1_216060	-0.36201
TGGT1_216070	-2.05984
TGGT1_216080	-0.809731
TGGT1_216090	0.0177418
TGGT1_216120	-1.11275
TGGT1_216130	-1.41477
TGGT1_216140	-0.0579993
TGGT1_216150	0.269775
TGGT1_216155	0.268963
TGGT1_216160	-0.697044
TGGT1_216170	-0.455772
TGGT1_216180	-0.0256033
TGGT1_216190	0.221318
TGGT1_216200	-0.287232
TGGT1_216210	-0.104591
TGGT1_216220	0.122901
TGGT1_216230	-0.485907
TGGT1_216240	-0.264386
TGGT1_216250	-1.15262
TGGT1_216260	0
TGGT1_216270	-0.200669
TGGT1_216275	-0.685506
TGGT1_216280	-0.127452
TGGT1_216285	-0.110102
TGGT1_216290A	0.0311286
TGGT1_216290B	-0.783571
TGGT1_216335	-0.406456
TGGT1_216370	-0.481878
TGGT1_216375	-0.302124
TGGT1_216380	-2.68183
TGGT1_216390	-0.731731
TGGT1_216400	-0.39276
TGGT1_216410	-1.42083
TGGT1_216415	0.22119
TGGT1_216420	-0.190301
TGGT1_216430	0.232093
TGGT1_216435	-1.25165
TGGT1_216440	-0.408964
TGGT1_216450	-0.702915
TGGT1_216460	0.725276
TGGT1_216470	0.776966
TGGT1_216480	-0.433985
TGGT1_216490	-1.33427
TGGT1_216500	0.418948
TGGT1_216510	-1.13642
TGGT1_216530	-0.159053
TGGT1_216540	-1.09362
TGGT1_216560	-1.25055
TGGT1_216580	-0.959995
TGGT1_216585	-0.260505
TGGT1_216590	-0.699761
TGGT1_216600	0.139401
TGGT1_216610	-0.0469059
TGGT1_216620	-0.2
TGGT1_216630	0
TGGT1_216640	-0.29234
TGGT1_216650	-0.31484
TGGT1_216660	0.157053
TGGT1_216670	-1.04667
TGGT1_216680	-0.359847
TGGT1_216700	-1.47781
TGGT1_216710	-0.258239
TGGT1_216720	0.127021
TGGT1_216730	0
TGGT1_216740A	-0.577963
TGGT1_216750	-0.228099
TGGT1_216760	-0.728981
TGGT1_216770	-0.0980177
TGGT1_216780	-2.15693
TGGT1_216785	-0.32472
TGGT1_216790	-0.30102
TGGT1_216800	0.227121
TGGT1_216810	-0.360811
TGGT1_216820	-1.37983
TGGT1_216830	0.361542
TGGT1_216840	-0.937738
TGGT1_216850	-0.58559
TGGT1_216860	-0.483007
TGGT1_216870	0
TGGT1_216875	0.538774
TGGT1_216880	-0.424961
TGGT1_216890	0.325327
TGGT1_216900	-1.52676
TGGT1_216910	-0.557735
TGGT1_216920	-0.203264
TGGT1_216930	-0.0824456
TGGT1_216940	-0.659623
TGGT1_216950	0.00978192
TGGT1_216960	-1.57948
TGGT1_216965	-0.284156
TGGT1_216970	0.430535
TGGT1_216980	0.0893142
TGGT1_216990	-1.03008
TGGT1_217000	-0.37215
TGGT1_217010	-0.479986
TGGT1_217020	-0.41002
TGGT1_217030	-0.453356
TGGT1_217040	-0.627342
TGGT1_217050	-0.203584
TGGT1_217160	0.511387
TGGT1_217170	0.0424329
TGGT1_217178	-1.29975
TGGT1_217182	-0.514732
TGGT1_217220	-1.95778
TGGT1_217340	-0.147312
TGGT1_217350	-0.648785
TGGT1_217360	-0.0454569
TGGT1_217370	-0.209671
TGGT1_217380	-0.269549
TGGT1_217390	-0.460192
TGGT1_217400	-1.8072
TGGT1_217410	-0.840943
TGGT1_217420	-0.816003
TGGT1_217430	-0.166407
TGGT1_217440	-0.712064
TGGT1_217450	-1.40441
TGGT1_217460	-0.774894
TGGT1_217470	0.00718651
TGGT1_217480	0.377943
TGGT1_217490	0.388093
TGGT1_217500	-0.567169
TGGT1_217510	-0.149751
TGGT1_217520	-0.264791
TGGT1_217530	0.235136
TGGT1_217540	0.40603
TGGT1_217550	-0.560242
TGGT1_217555	-6.17172
TGGT1_217560	-1.03218
TGGT1_217570	-1.49189
TGGT1_217580	-0.606064
TGGT1_217590	-1.17857
TGGT1_217600	-0.347175
TGGT1_217610	-0.151472
TGGT1_217620	-1.81483
TGGT1_217630	-0.575456
TGGT1_217640	0.0511003
TGGT1_217650	0.165987
TGGT1_217660	-0.00298327
TGGT1_217665	-1.86924
TGGT1_217670	-0.227731
TGGT1_217680	-3.06054
TGGT1_217688	-0.458725
TGGT1_217692	0.148397
TGGT1_217700	-1.3756
TGGT1_217710	0.0946296
TGGT1_217720	-0.793925
TGGT1_217722	0.380025
TGGT1_217724	-0.698449
TGGT1_217726	-0.658145
TGGT1_217728	-0.869705
TGGT1_217730	-0.947562
TGGT1_217740	-2.04594
TGGT1_217750	0.426298
TGGT1_217760	-0.347254
TGGT1_217770	-0.256627
TGGT1_217780	-1.49303
TGGT1_217790	-0.32319
TGGT1_217800	-0.0182837
TGGT1_217810	-0.0510168
TGGT1_217820	-0.412024
TGGT1_217830	0.00184903
TGGT1_217850	-0.111843
TGGT1_217855	-0.118928
TGGT1_217860	-1.37519
TGGT1_217870	-0.963263
TGGT1_217875	-0.0545955
TGGT1_217880	-0.629327
TGGT1_217890	-3.07648
TGGT1_217900	-1.16147
TGGT1_217910	-0.297217
TGGT1_217915	-0.883425
TGGT1_217920	0.0420346
TGGT1_217930	0.23538
TGGT1_217940	-0.65974
TGGT1_218000	0
TGGT1_218070	-0.291379
TGGT1_218192	-0.204839
TGGT1_218195	0.191921
TGGT1_218200	-1.259
TGGT1_218210	-0.138397
TGGT1_218215	0.0259886
TGGT1_218220	-0.691985
TGGT1_218230	-0.376788
TGGT1_218240	-0.118002
TGGT1_218250	-0.66495
TGGT1_218260	-0.580165
TGGT1_218270	0.0364207
TGGT1_218280	-1.31486
TGGT1_218290	-1.04377
TGGT1_218300	-2.90076
TGGT1_218310	0.244954
TGGT1_218340	-0.0425771
TGGT1_218350	-0.297554
TGGT1_218358	-1.00712
TGGT1_218362	0.60818
TGGT1_218370	-2.60421
TGGT1_218390	-0.71821
TGGT1_218400	0.245604
TGGT1_218410	-0.931698
TGGT1_218420	-0.394801
TGGT1_218450	-0.0284458
TGGT1_218460	0.149889
TGGT1_218470	-0.538258
TGGT1_218490	0.021383
TGGT1_218500	-0.407534
TGGT1_218510	0.303147
TGGT1_218520	-2.49293
TGGT1_218530	-1.27975
TGGT1_218540	-0.785259
TGGT1_218550	-1.22356
TGGT1_218560	-1.08813
TGGT1_218570	-0.821383
TGGT1_218580	-0.0439747
TGGT1_218590	-0.712366
TGGT1_218600	-0.177657
TGGT1_218610	-1.46381
TGGT1_218720	-1.3258
TGGT1_218730	0.301047
TGGT1_218740	-0.0167713
TGGT1_218750	0.0872642
TGGT1_218760	0
TGGT1_218770	-0.108864
TGGT1_218780	-0.780139
TGGT1_218790	-0.417946
TGGT1_218800	-0.25648
TGGT1_218810	-0.3739
TGGT1_218820	-0.634601
TGGT1_218830	-0.316993
TGGT1_218840	-0.403697
TGGT1_218850	-0.254909
TGGT1_218860	-0.241473
TGGT1_218870	-0.316409
TGGT1_218880	-0.316993
TGGT1_218890	-0.0515496
TGGT1_218900	0.345451
TGGT1_218910	0.388454
TGGT1_218920	0
TGGT1_218930	-1.7916
TGGT1_218940	-0.0918863
TGGT1_218950	-1.97035
TGGT1_218955	-1.09037
TGGT1_218960	-0.369599
TGGT1_219070	-0.932928
TGGT1_219080	-0.204872
TGGT1_219100	-0.573405
TGGT1_219110	0.0988719
TGGT1_219120	-0.384412
TGGT1_219125	-0.21415
TGGT1_219130	-3.17685
TGGT1_219140	-0.710275
TGGT1_219150	-1.69975
TGGT1_219160	-0.567896
TGGT1_219170	-0.752476
TGGT1_219175	0.346376
TGGT1_219180	-0.164403
TGGT1_219190	-0.305524
TGGT1_219200	-0.446688
TGGT1_219210	-2.03344
TGGT1_219218	-0.253154
TGGT1_219222	0.00564609
TGGT1_219230	0.133865
TGGT1_219240	0.311207
TGGT1_219250	-0.580041
TGGT1_219260A	-0.776705
TGGT1_219260B	-1.4523
TGGT1_219270	-0.659187
TGGT1_219280	-0.476666
TGGT1_219290	-1.3795
TGGT1_219300	0.210856
TGGT1_219310	-0.973058
TGGT1_219320	-0.430401
TGGT1_219348	-0.331561
TGGT1_219370	-1.01468
TGGT1_219430	-0.410799
TGGT1_219440	-0.416184
TGGT1_219450	-0.811101
TGGT1_219460	-2.39646
TGGT1_219470	-0.223925
TGGT1_219485	0.0467336
TGGT1_219500	-0.675043
TGGT1_219510	-1.33259
TGGT1_219520	-1.9498
TGGT1_219530	-0.434261
TGGT1_219540	-0.633985
TGGT1_219550	-0.670969
TGGT1_219570	0.0252157
TGGT1_219590	-0.82901
TGGT1_219600	-0.64299
TGGT1_219610	0.2137
TGGT1_219620	-0.758517
TGGT1_219630	-2.11763
TGGT1_219640	-0.651647
TGGT1_219650	-0.252495
TGGT1_219660	-0.901953
TGGT1_219670	0.0621192
TGGT1_219678	-0.703787
TGGT1_219682	-0.124579
TGGT1_219690	-0.230308
TGGT1_219700	-0.0156005
TGGT1_219710	-0.85548
TGGT1_219720	-0.574894
TGGT1_219730	0.331365
TGGT1_219738	-0.350372
TGGT1_219742	-0.810493
TGGT1_219750	-0.744493
TGGT1_219760	-0.240496
TGGT1_219770	-0.678463
TGGT1_219780	-0.000347123
TGGT1_219790A	-1.24047
TGGT1_219790B	-0.603415
TGGT1_219800	0.0774046
TGGT1_219810	0.246892
TGGT1_219828	-0.0641167
TGGT1_219832	-1.43757
TGGT1_219840	-0.316993
TGGT1_219850	0.3005
TGGT1_219860	-0.0361144
TGGT1_220025	0.115074
TGGT1_220080	-0.504874
TGGT1_220090	-0.471979
TGGT1_220100	0.994706
TGGT1_220110	-0.569599
TGGT1_220120	-0.850837
TGGT1_220125	-1.12877
TGGT1_220128	-1.88188
TGGT1_220132	-0.6
TGGT1_220140	0.737252
TGGT1_220145	-1.36536
TGGT1_220150	-0.590839
TGGT1_220160	-1.04106
TGGT1_220170	-0.904054
TGGT1_220175	-0.481756
TGGT1_220180	-0.891502
TGGT1_220190	-1.47678
TGGT1_220200	0.0144024
TGGT1_220208	0.0275007
TGGT1_220212	-0.72607
TGGT1_220230A	-0.0940248
TGGT1_220230B	0.254791
TGGT1_220240	0.158169
TGGT1_220250	-0.538917
TGGT1_220260	-0.78716
TGGT1_220270	-0.653357
TGGT1_220280	-0.293043
TGGT1_220290	-0.51479
TGGT1_220300	-0.368051
TGGT1_220310	-0.0888748
TGGT1_220320	-0.181142
TGGT1_220330	-0.0343653
TGGT1_220340	-0.251865
TGGT1_220350	-1.30797
TGGT1_220360	-1.75536
TGGT1_220370	-0.578343
TGGT1_220380	-1.00152
TGGT1_220390	0.126682
TGGT1_220400	-0.3369
TGGT1_220420	0.11835
TGGT1_220430	-1.11028
TGGT1_220440	-0.136609
TGGT1_220450	-0.512386
TGGT1_220460	0.0952063
TGGT1_220470	-1.30741
TGGT1_220480	-1.91699
TGGT1_220490	-1.32606
TGGT1_220500	-2.54865
TGGT1_220510	0.167514
TGGT1_220520	-0.155456
TGGT1_220530	-0.483561
TGGT1_220540	-0.0269897
TGGT1_220560	-1.1303
TGGT1_220570	-0.501898
TGGT1_220580	-1.10479
TGGT1_220585	-0.654508
TGGT1_220600	-0.723258
TGGT1_220610	-0.346464
TGGT1_220630	0.0633267
TGGT1_220840	-0.150488
TGGT1_220850	0.307475
TGGT1_220860	0.413862
TGGT1_220870	-0.672243
TGGT1_220880	0.141456
TGGT1_220890	-0.228984
TGGT1_220900	-0.270727
TGGT1_220910	-0.448741
TGGT1_220920	0.316993
TGGT1_220930	-1.14498
TGGT1_220940	-1.18647
TGGT1_220950	-0.301643
TGGT1_221160	-0.406767
TGGT1_221170	-2.82246
TGGT1_221180	-1.64521
TGGT1_221190	-2.37755
TGGT1_221200A	-0.430455
TGGT1_221200B	-0.668979
TGGT1_221210	-0.58994
TGGT1_221220	-0.49494
TGGT1_221230	0.581132
TGGT1_221240	-0.0715086
TGGT1_221250	-0.411779
TGGT1_221260	-0.922857
TGGT1_221265	-0.896053
TGGT1_221270	-0.172118
TGGT1_221280	-0.0979611
TGGT1_221295	-0.0229114
TGGT1_221310	0.39426
TGGT1_221320	-2.18138
TGGT1_221330	-2.15187
TGGT1_221340	-1.43533
TGGT1_221350	-0.178406
TGGT1_221360	0.302477
TGGT1_221370	-0.172693
TGGT1_221380	-1.2578
TGGT1_221390	0.0394509
TGGT1_221400	-0.0807361
TGGT1_221410	0.121235
TGGT1_221415	-1.07637
TGGT1_221420	0.202245
TGGT1_221430	-1.94013
TGGT1_221440	0.559933
TGGT1_221450	-2.14327
TGGT1_221455	-0.391722
TGGT1_221460	0.0277433
TGGT1_221470	-0.361496
TGGT1_221480	-0.646821
TGGT1_221490	-0.795202
TGGT1_221500	-0.428355
TGGT1_221510	-1.36882
TGGT1_221522	-1.18138
TGGT1_221530	0.033631
TGGT1_221540	-1.29146
TGGT1_221550	0.102073
TGGT1_221560	-0.0973754
TGGT1_221570	-1.35251
TGGT1_221580	-1.4737
TGGT1_221585	0.0827625
TGGT1_221590	-0.325567
TGGT1_221600	-1.19607
TGGT1_221610	-0.049853
TGGT1_221620	-0.423302
TGGT1_221630	-0.583186
TGGT1_221640	-0.349403
TGGT1_221660	-0.123879
TGGT1_221665	0.229488
TGGT1_221670	0.0441684
TGGT1_221675A	-0.153949
TGGT1_221675B	-0.418207
TGGT1_221685	0.327997
TGGT1_221690	-2.40674
TGGT1_221700	-0.286115
TGGT1_221710	-0.909462
TGGT1_221720	-2.70043
TGGT1_221818	0.281425
TGGT1_221830	-0.567285
TGGT1_221840	-0.292106
TGGT1_221850	-1.45336
TGGT1_221865	-1.08978
TGGT1_221870	-0.589572
TGGT1_221880	-0.404312
TGGT1_221890	-0.551223
TGGT1_221895	0.0833957
TGGT1_221900	-1.38619
TGGT1_221905	-0.287596
TGGT1_221910	-0.655368
TGGT1_221922	-2.44442
TGGT1_221930	-0.197088
TGGT1_221940	-1.58632
TGGT1_221950	0.101064
TGGT1_221970	-2.01253
TGGT1_221980	-0.0807975
TGGT1_221990	-0.422182
TGGT1_222000	-0.561471
TGGT1_222010	-0.175113
TGGT1_222020	-1
TGGT1_222030	-0.4
TGGT1_222040	-1.5136
TGGT1_222050	-0.421492
TGGT1_222060	-0.862742
TGGT1_222070	-0.781541
TGGT1_222075	-0.42912
TGGT1_222080	0.477462
TGGT1_222090	-0.396309
TGGT1_222100	-0.738581
TGGT1_222110	-0.668344
TGGT1_222120	-0.520814
TGGT1_222130	-1.00419
TGGT1_222140	0.2
TGGT1_222150	-0.898371
TGGT1_222155	-0.314636
TGGT1_222160	0.40579
TGGT1_222170	-1.3882
TGGT1_222180	-0.186673
TGGT1_222188	-0.532908
TGGT1_222192	-0.408756
TGGT1_222200	-0.264386
TGGT1_222210	-0.11123
TGGT1_222220	-1.79133
TGGT1_222230	-0.290876
TGGT1_222240	-0.171843
TGGT1_222245	0.340569
TGGT1_222250	-1.04864
TGGT1_222260	0.242366
TGGT1_222270	-1.96435
TGGT1_222280	-1.26231
TGGT1_222290	-0.564265
TGGT1_222300	-1.91476
TGGT1_222305	0.437898
TGGT1_222310	-1.82709
TGGT1_222330	-0.67959
TGGT1_222340	-0.100907
TGGT1_222350	-1.26872
TGGT1_222360	-1.38645
TGGT1_222370	0.301479
TGGT1_222380	-0.2
TGGT1_222385	-1.22639
TGGT1_222390	-0.814078
TGGT1_222400	0.0171224
TGGT1_222410	-0.2
TGGT1_222420	0.412262
TGGT1_222430	0.406918
TGGT1_222440	0.563037
TGGT1_222660	-0.834567
TGGT1_222700	-0.148588
TGGT1_222710	0.150656
TGGT1_222800	0.448985
TGGT1_222840	-0.178518
TGGT1_222850	0.0913005
TGGT1_222860	0.533759
TGGT1_222870	-0.480417
TGGT1_222880	-1.50017
TGGT1_222900	-0.883221
TGGT1_222910	-0.741547
TGGT1_222920	-0.211779
TGGT1_222930	0.198293
TGGT1_222935	0.28626
TGGT1_222940	0.0675382
TGGT1_222948	0.0283797
TGGT1_222952	-0.0809565
TGGT1_222960	-0.480719
TGGT1_222970	-0.925612
TGGT1_222975	-0.213257
TGGT1_222980	-0.616514
TGGT1_222990	-0.088262
TGGT1_223000	-0.298953
TGGT1_223010	0.359701
TGGT1_223020	-0.516993
TGGT1_223025	-0.46011
TGGT1_223030	-1.47898
TGGT1_223040	-0.23133
TGGT1_223045	0.148906
TGGT1_223050	-0.90357
TGGT1_223060	0.725276
TGGT1_223070	-0.508443
TGGT1_223080	-0.813609
TGGT1_223095	-0.838291
TGGT1_223110	-1.44995
TGGT1_223120	-0.00539352
TGGT1_223125	-0.316993
TGGT1_223130	-0.764009
TGGT1_223140	-0.70293
TGGT1_223258	-0.00170444
TGGT1_223262	0.164258
TGGT1_223270	0.109857
TGGT1_223390	-0.636705
TGGT1_223400	-0.0546586
TGGT1_223410	-0.73397
TGGT1_223420	-2.00905
TGGT1_223430	-0.357599
TGGT1_223440	-1.64576
TGGT1_223450A	-0.552118
TGGT1_223450B	-1.24702
TGGT1_223480	0.641579
TGGT1_223485	-0.783969
TGGT1_223490	-1.00248
TGGT1_223500	-1.06939
TGGT1_223510	-0.0829017
TGGT1_223520	0.0777611
TGGT1_223530	-0.892376
TGGT1_223540	-0.479824
TGGT1_223550	-0.500964
TGGT1_223560	0.248667
TGGT1_223570	-0.864386
TGGT1_223580	0.351083
TGGT1_223590	-1.19609
TGGT1_223600	-0.175606
TGGT1_223610	-3.31603
TGGT1_223620	-0.4
TGGT1_223630	-1.06439
TGGT1_223640	0.268372
TGGT1_223650	-0.4163
TGGT1_223660	0.1662
TGGT1_223668	-0.123245
TGGT1_223672	-2.84506
TGGT1_223680	-1.83135
TGGT1_223685	-0.0557585
TGGT1_223690	-0.115842
TGGT1_223700	0.106608
TGGT1_223710	-0.5971
TGGT1_223725	-0.656406
TGGT1_223750	-1.05008
TGGT1_223760	-1.17896
TGGT1_223770	-0.225226
TGGT1_223780	-2.39173
TGGT1_223790	-0.869538
TGGT1_223800	-0.15031
TGGT1_223810	-0.342029
TGGT1_223830	0.159935
TGGT1_223840	-0.475325
TGGT1_223845	-0.237682
TGGT1_223855	-1.04925
TGGT1_223870	-0.709988
TGGT1_223880	0.322354
TGGT1_223900	-0.212213
TGGT1_223910	-0.568332
TGGT1_223915	0.186592
TGGT1_223920	-0.464386
TGGT1_223930	-0.660424
TGGT1_223940	-0.340564
TGGT1_223950	-1.16982
TGGT1_223960	0
TGGT1_223970	-2.02327
TGGT1_223985	-1.0198
TGGT1_224000	-2.25728
TGGT1_224010	-0.670638
TGGT1_224020	-0.075187
TGGT1_224030	0.968314
TGGT1_224040	-0.0425802
TGGT1_224050	-1.00141
TGGT1_224060	-0.693932
TGGT1_224070	-0.836502
TGGT1_224080	-0.368172
TGGT1_224090	-0.634337
TGGT1_224100	0.111245
TGGT1_224110	0.00606027
TGGT1_224130	0.0509682
TGGT1_224140	0.0936413
TGGT1_224150	-0.582925
TGGT1_224160	-1.41973
TGGT1_224170	0.327664
TGGT1_224180	0.435297
TGGT1_224190	-0.97035
TGGT1_224200	-0.320168
TGGT1_224205	-1.76638
TGGT1_224210	-0.696411
TGGT1_224220	-0.838817
TGGT1_224230	-0.225106
TGGT1_224235	0.0354942
TGGT1_224240	-0.902351
TGGT1_224260	-0.316993
TGGT1_224270	0.617797
TGGT1_224275	-0.231798
TGGT1_224280	-0.0108896
TGGT1_224290	0.255544
TGGT1_224310	0.699385
TGGT1_224320	0.758782
TGGT1_224330	-1.52589
TGGT1_224340	-0.193516
TGGT1_224350A	0.121881
TGGT1_224350B	-1.00648
TGGT1_224460	-0.117236
TGGT1_224470	0.0716157
TGGT1_224480	-1.16794
TGGT1_224490	-0.293639
TGGT1_224510	0.4
TGGT1_224520	-0.423908
TGGT1_224530	-1.05749
TGGT1_224540	-0.825647
TGGT1_224540A	-1.56585
TGGT1_224540B	-0.337889
TGGT1_224560	-0.03482
TGGT1_224570	-0.618749
TGGT1_224575	-0.372325
TGGT1_224580	-1.51734
TGGT1_224590	-0.0688866
TGGT1_224600	0.573909
TGGT1_224610	-1.42079
TGGT1_224620	0.168149
TGGT1_224630	-0.0100898
TGGT1_224650	-0.125606
TGGT1_224660	0.129842
TGGT1_224670	-0.602612
TGGT1_224675	0.254403
TGGT1_224680	-0.105027
TGGT1_224700	-0.469782
TGGT1_224710	-0.437374
TGGT1_224720	-0.4
TGGT1_224730	-0.836003
TGGT1_224740	-0.929925
TGGT1_224750	-0.849992
TGGT1_224760	-1.22826
TGGT1_224790	-0.590992
TGGT1_224800	0.124698
TGGT1_224810	-0.230319
TGGT1_224820	-0.0872624
TGGT1_224830	-1.99345
TGGT1_224840	-0.875351
TGGT1_224845	-0.0587003
TGGT1_224850	-0.316993
TGGT1_224860	-0.0894153
TGGT1_224870	-1.30757
TGGT1_224880	-1.2238
TGGT1_224890	-0.755035
TGGT1_224900	0
TGGT1_224905	0.222409
TGGT1_224910	-1.14091
TGGT1_224920	-0.843003
TGGT1_224928	-0.363494
TGGT1_224932	-0.0078016
TGGT1_224935	-0.320148
TGGT1_224940	-0.970381
TGGT1_224950	0.225533
TGGT1_224960	-0.153666
TGGT1_224970	-0.99302
TGGT1_224980	-0.292719
TGGT1_224990	-0.875204
TGGT1_225000	-0.4
TGGT1_225005	-0.676575
TGGT1_225010	-0.413387
TGGT1_225020	0
TGGT1_225028	-0.010077
TGGT1_225032	0.483601
TGGT1_225050	-1.0767
TGGT1_225060	-1.66906
TGGT1_225070	0.0526148
TGGT1_225080	-0.677131
TGGT1_225090	-1.67699
TGGT1_225098	0.0387395
TGGT1_225102	-0.806132
TGGT1_225105	-0.0767865
TGGT1_225108	-0.792945
TGGT1_225110	0.134642
TGGT1_225120	-1.68645
TGGT1_225125	-0.993271
TGGT1_225130	0
TGGT1_225140	-0.836916
TGGT1_225150	0.267041
TGGT1_225160	-0.0228553
TGGT1_225170	-0.0516393
TGGT1_225190	-2.31879
TGGT1_225200	-0.7357
TGGT1_225210	-0.588797
TGGT1_225220	0.271736
TGGT1_225230	-0.451035
TGGT1_225240	0.197371
TGGT1_225250	-0.0194914
TGGT1_225260	0
TGGT1_225270	-0.897439
TGGT1_225280	-0.907619
TGGT1_225290	0.519307
TGGT1_225300	-0.573894
TGGT1_225310	-0.475591
TGGT1_225315	0.248633
TGGT1_225320	-0.436979
TGGT1_225330	0.43968
TGGT1_225340	-0.769128
TGGT1_225350	-0.888253
TGGT1_225360	-0.219907
TGGT1_225370	-0.316263
TGGT1_225380	-0.189765
TGGT1_225400	0.110842
TGGT1_225410	-0.00575237
TGGT1_225413	0.490576
TGGT1_225420	-0.910294
TGGT1_225430	-0.791847
TGGT1_225435	-0.128417
TGGT1_225440	-0.316993
TGGT1_225450	-0.0220187
TGGT1_225460	0.354121
TGGT1_225470	0.353904
TGGT1_225480	-0.355031
TGGT1_225490	-1.30344
TGGT1_225500	0.149615
TGGT1_225510	0.053299
TGGT1_225530	0.586981
TGGT1_225540	-0.158448
TGGT1_225550	-0.2
TGGT1_225555	-1.8862
TGGT1_225560	0.509948
TGGT1_225570	0.188312
TGGT1_225580	-1.05295
TGGT1_225590	0.457362
TGGT1_225680	-0.213405
TGGT1_225690	0.176974
TGGT1_225710	-1.85569
TGGT1_225720	0.116453
TGGT1_225730	-0.918432
TGGT1_225745	0.0321198
TGGT1_225770	0.0628087
TGGT1_225780	0.291965
TGGT1_225790	0.20785
TGGT1_225800	-1.24245
TGGT1_225810	-0.0864494
TGGT1_225820	-0.00230515
TGGT1_225830	0.0292942
TGGT1_225840	-0.78373
TGGT1_225850	-0.268207
TGGT1_225860	-0.505989
TGGT1_225870	-0.330768
TGGT1_225880	0.380415
TGGT1_225890	-0.48042
TGGT1_225900	-0.916878
TGGT1_225910	-1.29597
TGGT1_225920	-0.272969
TGGT1_225930	-0.430401
TGGT1_225940	0.179242
TGGT1_225950	-0.11673
TGGT1_225953	-0.0778336
TGGT1_225955	0.0125472
TGGT1_225960	-0.933853
TGGT1_225970	-0.368944
TGGT1_225980	-0.136785
TGGT1_225990	-1.78218
TGGT1_226000	-0.0310556
TGGT1_226010	-0.371478
TGGT1_226020	-0.316993
TGGT1_226030	-0.5369
TGGT1_226040	-0.0752297
TGGT1_226050	-0.200363
TGGT1_226060	-1.04083
TGGT1_226068	-0.981378
TGGT1_226072	0.0777541
TGGT1_226080A	-0.100381
TGGT1_226080B	-0.192396
TGGT1_226090	-0.582796
TGGT1_226100	-0.0253713
TGGT1_226110	0.11168
TGGT1_226220	-0.253139
TGGT1_226230	-0.0517892
TGGT1_226240	-0.981616
TGGT1_226245	-0.254068
TGGT1_226250	0.116993
TGGT1_226260	0.229489
TGGT1_226270	-1.90773
TGGT1_226280	0.0830075
TGGT1_226290	0.288246
TGGT1_226300	0.10914
TGGT1_226310	0.670083
TGGT1_226320	-2.45232
TGGT1_226330	-1.28672
TGGT1_226330	-0.752368
TGGT1_226350	-2.45886
TGGT1_226370	0.2429
TGGT1_226380	0.372081
TGGT1_226385	0.137725
TGGT1_226390	0.794898
TGGT1_226400	-0.292381
TGGT1_226410	0.413131
TGGT1_226420	0.375778
TGGT1_226430	0.437461
TGGT1_226440	-1.11525
TGGT1_226450	0.420212
TGGT1_226460	-0.265637
TGGT1_226470	-0.18638
TGGT1_226480	-0.888942
TGGT1_226490	0.0361014
TGGT1_226500	-0.28466
TGGT1_226510	-0.457639
TGGT1_226515	0.0686711
TGGT1_226520	-1.05771
TGGT1_226532	-0.369441
TGGT1_226540	-0.0137787
TGGT1_226550	-0.0101252
TGGT1_226560	-0.787594
TGGT1_226565	-0.130827
TGGT1_226570	-0.202624
TGGT1_226580	0.0643856
TGGT1_226590	-0.335097
TGGT1_226600	0
TGGT1_226610	0.327586
TGGT1_226620	-0.262785
TGGT1_226640	-0.378221
TGGT1_226650	-0.148095
TGGT1_226660	0.407906
TGGT1_226670	-1.4153
TGGT1_226680	0.0594982
TGGT1_226690	0.254335
TGGT1_226700	0.723174
TGGT1_226705	-0.220867
TGGT1_226710	-1.21402
TGGT1_226720	0.220764
TGGT1_226730	0.102652
TGGT1_226740	0.0966561
TGGT1_226755	0.127599
TGGT1_226780	-0.303542
TGGT1_226790	-1.20573
TGGT1_226800	-0.424627
TGGT1_226810	-2.46809
TGGT1_226820	-0.223523
TGGT1_226825	-2.32537
TGGT1_226830	0
TGGT1_226840	-1.52557
[truncated: 6,158 more rows]

## Sheet: Loss number and loss percentage
sgRNA.ID	the number of sgRNAs			the average number of sgRNAs		the number of loss	the percentage of loss
	TOX1	TOX2		TOX1	TOX2
sgTGGT1_200010_2	3484	4765		810.2	1059	-1281	-36.7681
sgTGGT1_200010_3	134	150				-16	-11.9403
sgTGGT1_200010_5	158	135				23	14.557
sgTGGT1_200010_8	95	70				25	26.3158
sgTGGT1_200010_9	180	175				5	2.77778
sgTGGT1_200270_1	108	155		66.8	61.2	-47	-43.5185
sgTGGT1_200270_4	54	29				25	46.2963
sgTGGT1_200270_5	46	27				19	41.3043
sgTGGT1_200270_7	84	74				10	11.9048
sgTGGT1_200270_9	42	21				21	50
sgTGGT1_200280_1	8	2		362.2	720.4	6	75
sgTGGT1_200280_10	38	58				-20	-52.6316
sgTGGT1_200280_2	1730	3512				-1782	-103.006
sgTGGT1_200280_8	25	18				7	28
sgTGGT1_200280_9	10	12				-2	-20
sgTGGT1_200290_1	40	17		57.2	26.2	23	57.5
sgTGGT1_200290_5	40	15				25	62.5
sgTGGT1_200290_6	70	14				56	80
sgTGGT1_200290_7	33	12				21	63.6364
sgTGGT1_200290_9	103	73				30	29.1262
sgTGGT1_200295_4	121	97		186.4	223.2	24	19.8347
sgTGGT1_200295_5	155	271				-116	-74.8387
sgTGGT1_200295_7	379	456				-77	-20.3166
sgTGGT1_200295_8	63	47				16	25.3968
sgTGGT1_200295_9	214	245				-31	-14.486
sgTGGT1_200300_1	100	125		182.4	182	-25	-25
sgTGGT1_200300_2	242	310				-68	-28.0992
sgTGGT1_200300_4	368	341				27	7.33696
sgTGGT1_200300_6	121	97				24	19.8347
sgTGGT1_200300_8	81	37				44	54.321
sgTGGT1_200310_3	18	16		88.6	147.6	2	11.1111
sgTGGT1_200310_4	27	19				8	29.6296
sgTGGT1_200310_7	296	652				-356	-120.27
sgTGGT1_200310_8	49	12				37	75.5102
sgTGGT1_200310_9	53	39				14	26.4151
sgTGGT1_200320_1	0	0		0	0	0	#DIV/0!
sgTGGT1_200320_10	0	0				0	#DIV/0!
sgTGGT1_200320_2	0	0				0	#DIV/0!
sgTGGT1_200320_3	0	0				0	#DIV/0!
sgTGGT1_200320_4	0	0				0	#DIV/0!
sgTGGT1_200330_10	147	41		47.8	27.2	106	72.1088
sgTGGT1_200330_4	14	0				14	100
sgTGGT1_200330_5	22	34				-12	-54.5455
sgTGGT1_200330_6	20	9				11	55
sgTGGT1_200330_8	36	52				-16	-44.4444
sgTGGT1_200340_2	375	353		332.2	362.6	22	5.86667
sgTGGT1_200340_3	177	30				147	83.0508
sgTGGT1_200340_4	352	364				-12	-3.40909
sgTGGT1_200340_6	641	887				-246	-38.3775
sgTGGT1_200340_9	116	179				-63	-54.3103
sgTGGT1_200350_10	46	44		193.6	201	2	4.34783
sgTGGT1_200350_3	97	20				77	79.3814
sgTGGT1_200350_5	162	188				-26	-16.0494
sgTGGT1_200350_6	448	410				38	8.48214
sgTGGT1_200350_7	215	343				-128	-59.5349
sgTGGT1_200360_1	106	116		134	93.8	-10	-9.43396
sgTGGT1_200360_4	73	124				-51	-69.863
sgTGGT1_200360_6	52	80				-28	-53.8462
sgTGGT1_200360_8	184	40				144	78.2609
sgTGGT1_200360_9	255	109				146	57.2549
sgTGGT1_200370_1	61	39		38.6	41.8	22	36.0656
sgTGGT1_200370_10	56	140				-84	-150
sgTGGT1_200370_6	18	2				16	88.8889
sgTGGT1_200370_8	14	10				4	28.5714
sgTGGT1_200370_9	44	18				26	59.0909
sgTGGT1_200385_10	104	133		230.6	300.4	-29	-27.8846
sgTGGT1_200385_2	113	103				10	8.84956
sgTGGT1_200385_5	153	220				-67	-43.7908
sgTGGT1_200385_8	642	999				-357	-55.6075
sgTGGT1_200385_9	141	47				94	66.6667
sgTGGT1_200400_2	26	33		12	11.6	-7	-26.9231
sgTGGT1_200400_4	24	22				2	8.33333
sgTGGT1_200400_5	3	0				3	100
sgTGGT1_200400_6	7	3				4	57.1429
sgTGGT1_200400_7	0	0				0	#DIV/0!
sgTGGT1_200410_1	158	169		566.4	532.6	-11	-6.96203
sgTGGT1_200410_3	253	376				-123	-48.6166
sgTGGT1_200410_4	41	41				0	0
sgTGGT1_200410_6	91	62				29	31.8681
sgTGGT1_200410_8	2289	2015				274	11.9703
sgTGGT1_200430_2	57	12		65.2	77.4	45	78.9474
sgTGGT1_200430_3	34	63				-29	-85.2941
sgTGGT1_200430_5	91	99				-8	-8.79121
sgTGGT1_200430_6	75	111				-36	-48
sgTGGT1_200430_7	69	102				-33	-47.8261
sgTGGT1_200440_2	256	463		99.2	143.2	-207	-80.8594
sgTGGT1_200440_4	38	14				24	63.1579
sgTGGT1_200440_6	160	235				-75	-46.875
sgTGGT1_200440_8	13	0				13	100
sgTGGT1_200440_9	29	4				25	86.2069
sgTGGT1_200450_1	236	116		285.8	372.2	120	50.8475
sgTGGT1_200450_2	286	267				19	6.64336
sgTGGT1_200450_4	817	1424				-607	-74.2962
sgTGGT1_200450_5	31	10				21	67.7419
sgTGGT1_200450_6	59	44				15	25.4237
sgTGGT1_200460_1	24	12		113.2	119.4	12	50
sgTGGT1_200460_10	33	14				19	57.5758
sgTGGT1_200460_3	21	25				-4	-19.0476
sgTGGT1_200460_5	25	20				5	20
sgTGGT1_200460_7	463	526				-63	-13.6069
sgTGGT1_200470_2	18	20		92.2	99.8	-2	-11.1111
sgTGGT1_200470_4	250	319				-69	-27.6
sgTGGT1_200470_5	87	76				11	12.6437
sgTGGT1_200470_8	92	75				17	18.4783
sgTGGT1_200470_9	14	9				5	35.7143
sgTGGT1_200480_2	61	32		316.4	406.6	29	47.541
sgTGGT1_200480_4	102	140				-38	-37.2549
sgTGGT1_200480_7	911	1399				-488	-53.5675
sgTGGT1_200480_8	112	139				-27	-24.1071
sgTGGT1_200480_9	396	323				73	18.4343
sgTGGT1_200590_1	589	648		272	248	-59	-10.017
sgTGGT1_200590_10	206	112				94	45.6311
sgTGGT1_200590_3	200	135				65	32.5
sgTGGT1_200590_6	157	175				-18	-11.465
sgTGGT1_200590_9	208	170				38	18.2692
sgTGGT1_200595_10	511	509		166.6	141	2	0.391389
sgTGGT1_200595_2	81	87				-6	-7.40741
sgTGGT1_200595_5	50	17				33	66
sgTGGT1_200595_7	69	72				-3	-4.34783
sgTGGT1_200595_9	122	20				102	83.6066
sgTGGT1_200600_10	36	13		106.4	115.4	23	63.8889
sgTGGT1_200600_4	49	28				21	42.8571
sgTGGT1_200600_5	280	229				51	18.2143
sgTGGT1_200600_6	128	271				-143	-111.719
sgTGGT1_200600_9	39	36				3	7.69231
sgTGGT1_201100_1	91	84		65.2	69.6	7	7.69231
sgTGGT1_201100_6	21	13				8	38.0952
sgTGGT1_201100_7	43	79				-36	-83.7209
sgTGGT1_201100_8	148	165				-17	-11.4865
sgTGGT1_201100_9	23	7				16	69.5652
sgTGGT1_201110_3	13	4		97.2	126.6	9	69.2308
sgTGGT1_201110_4	272	492				-220	-80.8824
sgTGGT1_201110_5	8	35				-27	-337.5
sgTGGT1_201110_7	29	6				23	79.3103
sgTGGT1_201110_8	164	96				68	41.4634
sgTGGT1_201120_10	25	6		148.6	136	19	76
sgTGGT1_201120_4	31	59				-28	-90.3226
sgTGGT1_201120_7	144	83				61	42.3611
sgTGGT1_201120_8	99	112				-13	-13.1313
sgTGGT1_201120_9	444	420				24	5.40541
sgTGGT1_201130_1	205	179		355	533.8	26	12.6829
sgTGGT1_201130_10	388	365				23	5.92784
sgTGGT1_201130_4	233	312				-79	-33.9056
sgTGGT1_201130_5	96	94				2	2.08333
sgTGGT1_201130_7	853	1719				-866	-101.524
sgTGGT1_201140_2	25	37		32.4	24.4	-12	-48
sgTGGT1_201140_3	55	21				34	61.8182
sgTGGT1_201140_5	31	35				-4	-12.9032
sgTGGT1_201140_8	27	8				19	70.3704
sgTGGT1_201140_9	24	21				3	12.5
sgTGGT1_201150_10	149	141		83.2	91	8	5.36913
sgTGGT1_201150_2	37	25				12	32.4324
sgTGGT1_201150_6	20	20				0	0
sgTGGT1_201150_8	128	94				34	26.5625
sgTGGT1_201150_9	82	175				-93	-113.415
sgTGGT1_201160_10	181	515		152.6	233.4	-334	-184.53
sgTGGT1_201160_3	110	232				-122	-110.909
sgTGGT1_201160_4	99	68				31	31.3131
sgTGGT1_201160_5	102	71				31	30.3922
sgTGGT1_201160_7	271	281				-10	-3.69004
sgTGGT1_201170_1	176	139		195.4	321.2	37	21.0227
sgTGGT1_201170_10	419	935				-516	-123.15
sgTGGT1_201170_4	142	157				-15	-10.5634
sgTGGT1_201170_5	109	163				-54	-49.5413
sgTGGT1_201170_8	131	212				-81	-61.8321
sgTGGT1_201180A_10	197	288		113.6	168	-91	-46.1929
sgTGGT1_201180A_3	60	29				31	51.6667
sgTGGT1_201180A_5	41	38				3	7.31707
sgTGGT1_201180A_6	105	89				16	15.2381
sgTGGT1_201180A_8	165	396				-231	-140
sgTGGT1_201180B_1	51	58		137	129	-7	-13.7255
sgTGGT1_201180B_10	97	84				13	13.4021
sgTGGT1_201180B_2	56	52				4	7.14286
sgTGGT1_201180B_6	438	393				45	10.274
sgTGGT1_201180B_8	43	58				-15	-34.8837
sgTGGT1_201190_10	122	186		123.2	135.8	-64	-52.459
sgTGGT1_201190_2	47	27				20	42.5532
sgTGGT1_201190_4	111	68				43	38.7387
sgTGGT1_201190_6	64	31				33	51.5625
sgTGGT1_201190_9	272	367				-95	-34.9265
sgTGGT1_201200_10	9	8		21.4	14.8	1	11.1111
sgTGGT1_201200_2	14	4				10	71.4286
sgTGGT1_201200_5	49	28				21	42.8571
sgTGGT1_201200_7	32	34				-2	-6.25
sgTGGT1_201200_9	3	0				3	100
sgTGGT1_201210_1	9	2		22.8	13.2	7	77.7778
sgTGGT1_201210_2	12	10				2	16.6667
sgTGGT1_201210_5	25	4				21	84
sgTGGT1_201210_7	56	35				21	37.5
sgTGGT1_201210_9	12	15				-3	-25
sgTGGT1_201220_3	14	11		26	73.2	3	21.4286
sgTGGT1_201220_6	114	355				-241	-211.404
sgTGGT1_201220_7	0	0				0	#DIV/0!
sgTGGT1_201220_8	0	0				0	#DIV/0!
sgTGGT1_201220_9	2	0				2	100
sgTGGT1_201230_1	6	5		112.8	26.6	1	16.6667
sgTGGT1_201230_10	406	68				338	83.2512
sgTGGT1_201230_3	31	17				14	45.1613
sgTGGT1_201230_6	20	0				20	100
sgTGGT1_201230_9	101	43				58	57.4257
sgTGGT1_201240_1	53	31		95	65.2	22	41.5094
sgTGGT1_201240_2	287	172				115	40.0697
sgTGGT1_201240_3	55	45				10	18.1818
sgTGGT1_201240_7	47	69				-22	-46.8085
sgTGGT1_201240_9	33	9				24	72.7273
sgTGGT1_201250_3	111	132		88.2	112.2	-21	-18.9189
sgTGGT1_201250_4	67	54				13	19.403
sgTGGT1_201250_7	76	102				-26	-34.2105
sgTGGT1_201250_8	87	167				-80	-91.954
sgTGGT1_201250_9	100	106				-6	-6
sgTGGT1_201260_10	69	67		91.8	114.4	2	2.89855
sgTGGT1_201260_4	74	69				5	6.75676
sgTGGT1_201260_7	44	40				4	9.09091
sgTGGT1_201260_8	239	371				-132	-55.2301
sgTGGT1_201260_9	33	25				8	24.2424
sgTGGT1_201270_5	0	0		9.6	4.6	0	#DIV/0!
sgTGGT1_201270_6	11	0				11	100
sgTGGT1_201270_7	34	23				11	32.3529
sgTGGT1_201270_8	0	0				0	#DIV/0!
sgTGGT1_201270_9	3	0				3	100
sgTGGT1_201380_2	143	131		84.4	75.4	12	8.39161
sgTGGT1_201380_3	35	15				20	57.1429
sgTGGT1_201380_4	61	24				37	60.6557
sgTGGT1_201380_6	127	177				-50	-39.3701
sgTGGT1_201380_7	56	30				26	46.4286
sgTGGT1_201390_10	530	925		268.6	404.2	-395	-74.5283
sgTGGT1_201390_2	91	80				11	12.0879
sgTGGT1_201390_3	292	474				-182	-62.3288
sgTGGT1_201390_5	213	240				-27	-12.6761
sgTGGT1_201390_8	217	302				-85	-39.1705
sgTGGT1_201400_1	466	953		275.6	396.6	-487	-104.506
sgTGGT1_201400_2	389	796				-407	-104.627
sgTGGT1_201400_6	52	61				-9	-17.3077
sgTGGT1_201400_7	409	100				309	75.5501
sgTGGT1_201400_8	62	73				-11	-17.7419
sgTGGT1_201520_1	203	137		90	74	66	32.5123
sgTGGT1_201520_10	40	62				-22	-55
sgTGGT1_201520_2	59	17				42	71.1864
sgTGGT1_201520_6	37	69				-32	-86.4865
sgTGGT1_201520_9	111	85				26	23.4234
sgTGGT1_201630A_1	14	2		183	220.4	12	85.7143
sgTGGT1_201630A_2	64	43				21	32.8125
sgTGGT1_201630A_4	42	42				0	0
sgTGGT1_201630A_5	458	451				7	1.52838
sgTGGT1_201630A_6	337	564				-227	-67.3591
sgTGGT1_201630B_1	58	27		79.4	115.2	31	53.4483
sgTGGT1_201630B_10	104	257				-153	-147.115
sgTGGT1_201630B_3	93	185				-92	-98.9247
sgTGGT1_201630B_5	64	54				10	15.625
sgTGGT1_201630B_7	78	53				25	32.0513
sgTGGT1_201640_2	73	28		594.2	1027.2	45	61.6438
sgTGGT1_201640_3	51	39				12	23.5294
sgTGGT1_201640_5	196	208				-12	-6.12245
sgTGGT1_201640_7	2457	4582				-2125	-86.4876
sgTGGT1_201640_8	194	279				-85	-43.8144
sgTGGT1_201650_10	83	57		66.4	71.8	26	31.3253
sgTGGT1_201650_4	51	66				-15	-29.4118
sgTGGT1_201650_5	34	36				-2	-5.88235
sgTGGT1_201650_6	52	26				26	50
sgTGGT1_201650_9	112	174				-62	-55.3571
sgTGGT1_201660_1	31	23		84.6	100.6	8	25.8065
sgTGGT1_201660_10	29	23				6	20.6897
sgTGGT1_201660_3	45	39				6	13.3333
sgTGGT1_201660_7	191	109				82	42.9319
sgTGGT1_201660_8	127	309				-182	-143.307
sgTGGT1_201670_3	51	45		74.8	75	6	11.7647
sgTGGT1_201670_4	90	89				1	1.11111
sgTGGT1_201670_5	76	76				0	0
sgTGGT1_201670_8	96	127				-31	-32.2917
sgTGGT1_201670_9	61	38				23	37.7049
sgTGGT1_201680_1	4	0		6.4	3.6	4	100
sgTGGT1_201680_3	4	0				4	100
sgTGGT1_201680_6	24	18				6	25
sgTGGT1_201680_7	0	0				0	#DIV/0!
sgTGGT1_201680_9	0	0				0	#DIV/0!
sgTGGT1_201690_1	89	59		154.2	196.8	30	33.7079
sgTGGT1_201690_10	283	435				-152	-53.7102
sgTGGT1_201690_3	31	17				14	45.1613
sgTGGT1_201690_5	164	149				15	9.14634
sgTGGT1_201690_8	204	324				-120	-58.8235
sgTGGT1_201700_10	2	0		5	3.8	2	100
sgTGGT1_201700_3	8	6				2	25
sgTGGT1_201700_4	0	0				0	#DIV/0!
sgTGGT1_201700_8	8	7				1	12.5
sgTGGT1_201700_9	7	6				1	14.2857
sgTGGT1_201710_5	14	0		2.8	0	14	100
sgTGGT1_201710_6	0	0				0	#DIV/0!
sgTGGT1_201710_7	0	0				0	#DIV/0!
sgTGGT1_201710_8	0	0				0	#DIV/0!
sgTGGT1_201710_9	0	0				0	#DIV/0!
sgTGGT1_201720_2	41	35		34.6	49.2	6	14.6341
sgTGGT1_201720_4	15	6				9	60
sgTGGT1_201720_6	36	63				-27	-75
sgTGGT1_201720_7	53	107				-54	-101.887
sgTGGT1_201720_8	28	35				-7	-25
sgTGGT1_201730_1	100	83		123.6	182.8	17	17
sgTGGT1_201730_2	33	27				6	18.1818
sgTGGT1_201730_4	144	193				-49	-34.0278
sgTGGT1_201730_5	114	174				-60	-52.6316
sgTGGT1_201730_6	227	437				-210	-92.511
sgTGGT1_201740_2	10	0		24.2	22.2	10	100
sgTGGT1_201740_3	40	20				20	50
sgTGGT1_201740_6	11	9				2	18.1818
sgTGGT1_201740_7	29	36				-7	-24.1379
sgTGGT1_201740_8	31	46				-15	-48.3871
sgTGGT1_201750_10	119	104		146.6	183.4	15	12.605
sgTGGT1_201750_2	107	146				-39	-36.4486
sgTGGT1_201750_4	115	210				-95	-82.6087
sgTGGT1_201750_5	125	210				-85	-68
sgTGGT1_201750_6	267	247				20	7.49064
sgTGGT1_201760_2	81	94		81.6	81.2	-13	-16.0494
sgTGGT1_201760_4	33	10				23	69.697
sgTGGT1_201760_5	57	22				35	61.4035
sgTGGT1_201760_7	54	33				21	38.8889
sgTGGT1_201760_9	183	247				-64	-34.9727
sgTGGT1_201770_1	8	2		21.6	8.2	6	75
sgTGGT1_201770_10	42	13				29	69.0476
sgTGGT1_201770_4	27	8				19	70.3704
sgTGGT1_201770_5	9	16				-7	-77.7778
sgTGGT1_201770_9	22	2				20	90.9091
sgTGGT1_201775_2	172	65		247.6	295.4	107	62.2093
sgTGGT1_201775_4	160	282				-122	-76.25
sgTGGT1_201775_6	99	75				24	24.2424
sgTGGT1_201775_8	153	140				13	8.49673
sgTGGT1_201775_9	654	915				-261	-39.9083
sgTGGT1_201780_1	6	2		8.4	4.2	4	66.6667
sgTGGT1_201780_10	2	0				2	100
sgTGGT1_201780_7	0	0				0	#DIV/0!
sgTGGT1_201780_8	34	19				15	44.1176
sgTGGT1_201780_9	0	0				0	#DIV/0!
sgTGGT1_201785_3	135	267		441.6	292.2	-132	-97.7778
sgTGGT1_201785_4	153	108				45	29.4118
sgTGGT1_201785_7	195	224				-29	-14.8718
sgTGGT1_201785_8	200	239				-39	-19.5
sgTGGT1_201785_9	1525	623				902	59.1475
sgTGGT1_201790_10	23	24		6.2	5.4	-1	-4.34783
sgTGGT1_201790_6	0	0				0	#DIV/0!
sgTGGT1_201790_7	8	3				5	62.5
sgTGGT1_201790_8	0	0				0	#DIV/0!
sgTGGT1_201790_9	0	0				0	#DIV/0!
sgTGGT1_201800_1	47	19		36.2	17.8	28	59.5745
sgTGGT1_201800_10	21	13				8	38.0952
sgTGGT1_201800_7	80	33				47	58.75
sgTGGT1_201800_8	28	24				4	14.2857
sgTGGT1_201800_9	5	0				5	100
sgTGGT1_201810_1	521	890		352.4	533.4	-369	-70.8253
sgTGGT1_201810_3	434	653				-219	-50.4608
sgTGGT1_201810_4	535	834				-299	-55.8879
sgTGGT1_201810_5	122	50				72	59.0164
sgTGGT1_201810_6	150	240				-90	-60
sgTGGT1_201820_3	23	33		28.2	27	-10	-43.4783
sgTGGT1_201820_4	8	0				8	100
sgTGGT1_201820_5	66	77				-11	-16.6667
sgTGGT1_201820_6	18	2				16	88.8889
sgTGGT1_201820_9	26	23				3	11.5385
sgTGGT1_201830_2	5	2		7.6	5	3	60
sgTGGT1_201830_3	5	3				2	40
sgTGGT1_201830_5	10	15				-5	-50
sgTGGT1_201830_6	5	5				0	0
sgTGGT1_201830_8	13	0				13	100
sgTGGT1_201840_10	201	220		274.2	313.6	-19	-9.45274
sgTGGT1_201840_3	319	268				51	15.9875
sgTGGT1_201840_5	117	80				37	31.6239
sgTGGT1_201840_6	595	841				-246	-41.3445
sgTGGT1_201840_9	139	159				-20	-14.3885
sgTGGT1_201850_10	130	61		169.6	189	69	53.0769
sgTGGT1_201850_3	504	729				-225	-44.6429
sgTGGT1_201850_4	107	78				29	27.1028
sgTGGT1_201850_6	45	48				-3	-6.66667
sgTGGT1_201850_9	62	29				33	53.2258
sgTGGT1_201860_2	182	197		504.6	967.4	-15	-8.24176
sgTGGT1_201860_3	116	93				23	19.8276
sgTGGT1_201860_4	93	98				-5	-5.37634
sgTGGT1_201860_7	2045	4390				-2345	-114.67
sgTGGT1_201860_9	87	59				28	32.1839
sgTGGT1_201870_10	63	32		57.6	46.6	31	49.2063
sgTGGT1_201870_2	81	44				37	45.679
sgTGGT1_201870_3	35	65				-30	-85.7143
sgTGGT1_201870_4	35	65				-30	-85.7143
sgTGGT1_201870_9	74	27				47	63.5135
sgTGGT1_201880_1	5	0		33.4	21.8	5	100
sgTGGT1_201880_2	2	0				2	100
sgTGGT1_201880_4	23	10				13	56.5217
sgTGGT1_201880_7	20	13				7	35
sgTGGT1_201880_8	117	86				31	26.4957
sgTGGT1_201890_3	549	948		144	221.8	-399	-72.6776
sgTGGT1_201890_4	80	45				35	43.75
sgTGGT1_201890_2	37	68				-31	-83.7838
sgTGGT1_201890_5	30	36				-6	-20
sgTGGT1_201890_8	24	12				12	50
sgTGGT1_201895_1	135	59		53.2	45.8	76	56.2963
sgTGGT1_201895_8	42	95				-53	-126.19
sgTGGT1_201895_9	39	11				28	71.7949
sgTGGT1_201895_10	29	60				-31	-106.897
sgTGGT1_201895_6	21	4				17	80.9524
sgTGGT1_201900_3	100	179		42	50	-79	-79
sgTGGT1_201900_2	61	35				26	42.623
sgTGGT1_201900_6	26	13				13	50
sgTGGT1_201900_5	12	23				-11	-91.6667
sgTGGT1_201900_1	11	0				11	100
sgTGGT1_202010_9	145	147		81.6	85.4	-2	-1.37931
sgTGGT1_202010_2	117	99				18	15.3846
sgTGGT1_202010_10	64	87				-23	-35.9375
sgTGGT1_202010_5	52	55				-3	-5.76923
sgTGGT1_202010_6	30	39				-9	-30
sgTGGT1_202020_5	251	435		91	142	-184	-73.3068
sgTGGT1_202020_8	82	169				-87	-106.098
sgTGGT1_202020_2	45	46				-1	-2.22222
sgTGGT1_202020_6	42	41				1	2.38095
sgTGGT1_202020_1	35	19				16	45.7143
sgTGGT1_202025_8	70	61		33.4	21.8	9	12.8571
sgTGGT1_202025_4	36	19				17	47.2222
sgTGGT1_202025_5	25	0				25	100
sgTGGT1_202025_7	21	19				2	9.52381
sgTGGT1_202025_10	15	10				5	33.3333
sgTGGT1_202030_5	5	3		34.8	32.8	2	40
sgTGGT1_202030_6	39	28				11	28.2051
sgTGGT1_202030_7	46	45				1	2.17391
sgTGGT1_202030_8	8	22				-14	-175
sgTGGT1_202030_9	76	66				10	13.1579
sgTGGT1_202040_10	89	27		53.4	72.4	62	69.6629
sgTGGT1_202040_6	47	78				-31	-65.9574
sgTGGT1_202040_8	47	145				-98	-208.511
sgTGGT1_202040_7	43	32				11	25.5814
sgTGGT1_202040_5	41	80				-39	-95.122
sgTGGT1_202050_5	285	458		98.2	129.8	-173	-60.7018
sgTGGT1_202050_8	66	121				-55	-83.3333
sgTGGT1_202050_4	63	19				44	69.8413
sgTGGT1_202050_6	40	33				7	17.5
sgTGGT1_202050_7	37	18				19	51.3514
sgTGGT1_202065_8	223	202		140.4	186.4	21	9.41704
sgTGGT1_202065_10	162	242				-80	-49.3827
sgTGGT1_202065_9	147	277				-130	-88.4354
sgTGGT1_202065_2	108	160				-52	-48.1481
sgTGGT1_202065_7	62	51				11	17.7419
sgTGGT1_202070_8	65	25		30	12	40	61.5385
sgTGGT1_202070_6	42	12				30	71.4286
sgTGGT1_202070_7	23	15				8	34.7826
sgTGGT1_202070_10	12	0				12	100
sgTGGT1_202070_5	8	8				0	0
sgTGGT1_202080_5	10	10		3.4	2.8	0	0
sgTGGT1_202080_9	7	4				3	42.8571
sgTGGT1_202080_1	0	0				0	#DIV/0!
sgTGGT1_202080_10	0	0				0	#DIV/0!
sgTGGT1_202080_2	0	0				0	#DIV/0!
sgTGGT1_202090_4	449	578		179.2	224.2	-129	-28.7305
sgTGGT1_202090_5	190	265				-75	-39.4737
sgTGGT1_202090_10	106	118				-12	-11.3208
sgTGGT1_202090_1	86	63				23	26.7442
sgTGGT1_202090_8	65	97				-32	-49.2308
sgTGGT1_202100_6	337	325		196	158.4	12	3.56083
sgTGGT1_202100_7	204	230				-26	-12.7451
sgTGGT1_202100_4	197	86				111	56.3452
sgTGGT1_202100_10	155	56				99	63.871
sgTGGT1_202100_8	87	95				-8	-9.1954
sgTGGT1_202110_1	143	191		71.6	68.6	-48	-33.5664
sgTGGT1_202110_2	135	89				46	34.0741
sgTGGT1_202110_8	37	21				16	43.2432
sgTGGT1_202110_7	23	42				-19	-82.6087
sgTGGT1_202110_4	20	0				20	100
sgTGGT1_202120_3	92	84		32.8	38	8	8.69565
sgTGGT1_202120_10	32	57				-25	-78.125
sgTGGT1_202120_7	23	41				-18	-78.2609
sgTGGT1_202120_8	9	8				1	11.1111
sgTGGT1_202120_9	8	0				8	100
sgTGGT1_202140_5	148	164		61.4	62.2	-16	-10.8108
sgTGGT1_202140_10	43	31				12	27.907
sgTGGT1_202140_2	40	39				1	2.5
sgTGGT1_202140_1	39	45				-6	-15.3846
sgTGGT1_202140_3	37	32				5	13.5135
sgTGGT1_202160_4	313	277		124.2	105.6	36	11.5016
sgTGGT1_202160_7	120	136				-16	-13.3333
sgTGGT1_202160_9	70	32				38	54.2857
sgTGGT1_202160_8	63	25				38	60.3175
sgTGGT1_202160_10	55	58				-3	-5.45455
sgTGGT1_202170_3	180	46		56.2	18.8	134	74.4444
sgTGGT1_202170_9	38	18				20	52.6316
sgTGGT1_202170_10	31	13				18	58.0645
sgTGGT1_202170_4	18	11				7	38.8889
sgTGGT1_202170_2	14	6				8	57.1429
sgTGGT1_202180_5	44	20		10.6	6.2	24	54.5455
sgTGGT1_202180_6	5	4				1	20
sgTGGT1_202180_3	2	7				-5	-250
sgTGGT1_202180_8	2	0				2	100
sgTGGT1_202180_1	0	0				0	#DIV/0!
sgTGGT1_202190_2	188	461		98.8	156.4	-273	-145.213
sgTGGT1_202190_5	141	160				-19	-13.4752
sgTGGT1_202190_3	61	68				-7	-11.4754
sgTGGT1_202190_4	61	77				-16	-26.2295
sgTGGT1_202190_6	43	16				27	62.7907
sgTGGT1_202200_10	53	80		30.8	26.4	-27	-50.9434
sgTGGT1_202200_5	40	26				14	35
sgTGGT1_202200_4	33	14				19	57.5758
sgTGGT1_202200_7	15	6				9	60
sgTGGT1_202200_3	13	6				7	53.8462
sgTGGT1_202205_4	744	1250		230	349	-506	-68.0108
sgTGGT1_202205_2	173	273				-100	-57.8035
sgTGGT1_202205_1	98	80				18	18.3673
sgTGGT1_202205_6	69	95				-26	-37.6812
sgTGGT1_202205_8	66	47				19	28.7879
sgTGGT1_202210_9	338	310		105.4	84	28	8.28402
sgTGGT1_202210_3	71	93				-22	-30.9859
sgTGGT1_202210_2	55	4				51	92.7273
sgTGGT1_202210_5	35	5				30	85.7143
sgTGGT1_202210_10	28	8				20	71.4286
sgTGGT1_202220_5	31	13		15.2	12.6	18	58.0645
sgTGGT1_202220_8	17	16				1	5.88235
sgTGGT1_202220_2	14	32				-18	-128.571
sgTGGT1_202220_3	10	2				8	80
sgTGGT1_202220_6	4	0				4	100
sgTGGT1_202230_9	17	7		7.2	6.4	10	58.8235
sgTGGT1_202230_5	14	23				-9	-64.2857
sgTGGT1_202230_2	3	2				1	33.3333
sgTGGT1_202230_1	2	0				2	100
sgTGGT1_202230_10	0	0				0	#DIV/0!
sgTGGT1_202240_1	24	10		8	2.8	14	58.3333
sgTGGT1_202240_5	10	4				6	60
sgTGGT1_202240_4	6	0				6	100
sgTGGT1_202240_10	0	0				0	#DIV/0!
sgTGGT1_202240_2	0	0				0	#DIV/0!
sgTGGT1_202250_8	129	36		65.8	102	93	72.093
sgTGGT1_202250_2	68	273				-205	-301.471
sgTGGT1_202250_5	46	76				-30	-65.2174
sgTGGT1_202250_1	44	21				23	52.2727
sgTGGT1_202250_9	42	104				-62	-147.619
sgTGGT1_202255_2	86	84		54.8	49.4	2	2.32558
sgTGGT1_202255_8	66	88				-22	-33.3333
sgTGGT1_202255_3	56	29				27	48.2143
sgTGGT1_202255_4	41	37				4	9.7561
sgTGGT1_202255_7	25	9				16	64
sgTGGT1_202260_2	127	181		78.2	107.4	-54	-42.5197
sgTGGT1_202260_9	105	165				-60	-57.1429
sgTGGT1_202260_7	60	134				-74	-123.333
sgTGGT1_202260_5	57	38				19	33.3333
sgTGGT1_202260_10	42	19				23	54.7619
sgTGGT1_202280_2	537	437		178.2	165.6	100	18.622
sgTGGT1_202280_6	151	158				-7	-4.63576
sgTGGT1_202280_10	110	90				20	18.1818
sgTGGT1_202280_1	55	78				-23	-41.8182
sgTGGT1_202280_9	38	65				-27	-71.0526
sgTGGT1_202285_8	237	213		112	128	24	10.1266
sgTGGT1_202285_6	153	310				-157	-102.614
sgTGGT1_202285_2	117	65				52	44.4444
sgTGGT1_202285_3	34	6				28	82.3529
sgTGGT1_202285_1	19	46				-27	-142.105
sgTGGT1_202290_8	129	119		32.2	27.2	10	7.75194
sgTGGT1_202290_10	16	2				14	87.5
sgTGGT1_202290_5	13	15				-2	-15.3846
sgTGGT1_202290_2	3	0				3	100
sgTGGT1_202290_1	0	0				0	#DIV/0!
sgTGGT1_202300_3	130	90		58.6	47	40	30.7692
sgTGGT1_202300_4	47	83				-36	-76.5957
sgTGGT1_202300_10	41	25				16	39.0244
sgTGGT1_202300_8	39	15				24	61.5385
sgTGGT1_202300_1	36	22				14	38.8889
sgTGGT1_202310_4	26	46		7.2	9.2	-20	-76.9231
sgTGGT1_202310_2	10	0				10	100
sgTGGT1_202310_1	0	0				0	#DIV/0!
sgTGGT1_202310_10	0	0				0	#DIV/0!
sgTGGT1_202310_3	0	0				0	#DIV/0!
sgTGGT1_202340_6	65	76		48.2	48.6	-11	-16.9231
sgTGGT1_202340_3	57	26				31	54.386
sgTGGT1_202340_7	50	53				-3	-6
sgTGGT1_202340_4	38	77				-39	-102.632
sgTGGT1_202340_2	31	11				20	64.5161
sgTGGT1_202350_4	7	8		3	1.6	-1	-14.2857
sgTGGT1_202350_9	6	0				6	100
sgTGGT1_202350_10	2	0				2	100
sgTGGT1_202350_1	0	0				0	#DIV/0!
sgTGGT1_202350_2	0	0				0	#DIV/0!
sgTGGT1_202360_7	137	131		57.4	42	6	4.37956
sgTGGT1_202360_5	76	28				48	63.1579
sgTGGT1_202360_2	37	18				19	51.3514
sgTGGT1_202360_9	26	9				17	65.3846
sgTGGT1_202360_4	11	24				-13	-118.182
sgTGGT1_202370_6	26	45		9	15	-19	-73.0769
sgTGGT1_202370_1	15	30				-15	-100
sgTGGT1_202370_5	4	0				4	100
sgTGGT1_202370_10	0	0				0	#DIV/0!
sgTGGT1_202370_2	0	0				0	#DIV/0!
sgTGGT1_202375_4	76	188		47.6	73.4	-112	-147.368
sgTGGT1_202375_9	50	31				19	38
sgTGGT1_202375_6	46	52				-6	-13.0435
sgTGGT1_202375_3	40	71				-31	-77.5
sgTGGT1_202375_8	26	25				1	3.84615
sgTGGT1_202380_4	81	79		20	16.2	2	2.46914
sgTGGT1_202380_2	11	2				9	81.8182
sgTGGT1_202380_3	8	0				8	100
sgTGGT1_202380_1	0	0				0	#DIV/0!
sgTGGT1_202380_10	0	0				0	#DIV/0!
sgTGGT1_202390_2	405	346		182.2	232	59	14.5679
sgTGGT1_202390_3	192	358				-166	-86.4583
sgTGGT1_202390_4	146	275				-129	-88.3562
sgTGGT1_202390_7	104	101				3	2.88462
sgTGGT1_202390_9	64	80				-16	-25
sgTGGT1_202400_2	205	310		112.4	111.8	-105	-51.2195
sgTGGT1_202400_8	140	100				40	28.5714
sgTGGT1_202400_9	140	100				40	28.5714
sgTGGT1_202400_5	61	44				17	27.8689
sgTGGT1_202400_4	16	5				11	68.75
sgTGGT1_202410_5	18	27		13	12.4	-9	-50
sgTGGT1_202410_4	15	18				-3	-20
sgTGGT1_202410_6	14	3				11	78.5714
sgTGGT1_202410_2	10	11				-1	-10
sgTGGT1_202410_9	8	3				5	62.5
sgTGGT1_202420_9	69	60		52.6	46.6	9	13.0435
sgTGGT1_202420_1	62	36				26	41.9355
sgTGGT1_202420_4	62	36				26	41.9355
sgTGGT1_202420_7	35	86				-51	-145.714
sgTGGT1_202420_8	35	15				20	57.1429
sgTGGT1_202430_5	55	77		25.6	26.8	-22	-40
sgTGGT1_202430_2	19	16				3	15.7895
sgTGGT1_202430_6	19	6				13	68.4211
sgTGGT1_202430_9	19	32				-13	-68.4211
sgTGGT1_202430_10	16	3				13	81.25
sgTGGT1_202440_9	17	27		8.8	13.4	-10	-58.8235
sgTGGT1_202440_5	16	15				1	6.25
sgTGGT1_202440_7	7	20				-13	-185.714
sgTGGT1_202440_8	4	5				-1	-25
sgTGGT1_202440_1	0	0				0	#DIV/0!
sgTGGT1_202445_9	265	393		133.4	166	-128	-48.3019
sgTGGT1_202445_1	153	230				-77	-50.3268
sgTGGT1_202445_3	111	61				50	45.045
sgTGGT1_202445_4	84	80				4	4.7619
sgTGGT1_202445_5	54	66				-12	-22.2222
sgTGGT1_202450_5	458	884		256.2	316	-426	-93.0131
sgTGGT1_202450_6	358	254				104	29.0503
sgTGGT1_202450_10	218	111				107	49.0826
sgTGGT1_202450_3	142	106				36	25.3521
sgTGGT1_202450_9	105	225				-120	-114.286
sgTGGT1_202460_5	96	34		36	18.4	62	64.5833
sgTGGT1_202460_6	77	56				21	27.2727
sgTGGT1_202460_4	7	2				5	71.4286
sgTGGT1_202460_1	0	0				0	#DIV/0!
sgTGGT1_202460_10	0	0				0	#DIV/0!
sgTGGT1_202470_7	58	27		41.6	19.4	31	53.4483
sgTGGT1_202470_5	55	43				12	21.8182
sgTGGT1_202470_9	38	14				24	63.1579
sgTGGT1_202470_6	34	6				28	82.3529
sgTGGT1_202470_8	23	7				16	69.5652
sgTGGT1_202480_5	176	31		54.2	10.4	145	82.3864
sgTGGT1_202480_6	38	4				34	89.4737
sgTGGT1_202480_7	22	6				16	72.7273
sgTGGT1_202480_8	19	3				16	84.2105
sgTGGT1_202480_4	16	8				8	50
sgTGGT1_202490_10	143	51		44.8	19.8	92	64.3357
sgTGGT1_202490_6	44	28				16	36.3636
sgTGGT1_202490_1	13	14				-1	-7.69231
sgTGGT1_202490_7	12	3				9	75
sgTGGT1_202490_9	12	3				9	75
sgTGGT1_202500_6	87	63		23.4	17.4	24	27.5862
sgTGGT1_202500_4	30	24				6	20
sgTGGT1_202500_1	0	0				0	#DIV/0!
sgTGGT1_202500_10	0	0				0	#DIV/0!
sgTGGT1_202500_2	0	0				0	#DIV/0!
sgTGGT1_202510_5	98	69		51.2	39.4	29	29.5918
sgTGGT1_202510_9	57	33				24	42.1053
sgTGGT1_202510_10	40	49				-9	-22.5
sgTGGT1_202510_2	40	26				14	35
sgTGGT1_202510_4	21	20				1	4.7619
sgTGGT1_202520_3	36	46		30.4	33	-10	-27.7778
sgTGGT1_202520_2	34	46				-12	-35.2941
sgTGGT1_202520_1	31	9				22	70.9677
sgTGGT1_202520_10	28	9				19	67.8571
sgTGGT1_202520_8	23	55				-32	-139.13
sgTGGT1_202530_4	124	233		26	46.6	-109	-87.9032
sgTGGT1_202530_3	4	0				4	100
sgTGGT1_202530_6	2	0				2	100
sgTGGT1_202530_1	0	0				0	#DIV/0!
sgTGGT1_202530_10	0	0				0	#DIV/0!
sgTGGT1_202540_4	251	328		135.8	113.6	-77	-30.6773
sgTGGT1_202540_3	189	105				84	44.4444
sgTGGT1_202540_5	122	80				42	34.4262
sgTGGT1_202540_1	65	15				50	76.9231
sgTGGT1_202540_8	52	40				12	23.0769
sgTGGT1_202550_8	145	59		97.8	97.6	86	59.3103
sgTGGT1_202550_3	143	189				-46	-32.1678
sgTGGT1_202550_9	101	117				-16	-15.8416
sgTGGT1_202550_5	55	95				-40	-72.7273
sgTGGT1_202550_7	45	28				17	37.7778
sgTGGT1_202568_6	20	5		4	1	15	75
sgTGGT1_202568_1	0	0				0	#DIV/0!
sgTGGT1_202568_10	0	0				0	#DIV/0!
sgTGGT1_202568_2	0	0				0	#DIV/0!
sgTGGT1_202568_3	0	0				0	#DIV/0!
sgTGGT1_202572_4	49	39		22.2	17.8	10	20.4082
sgTGGT1_202572_8	29	19				10	34.4828
sgTGGT1_202572_5	22	21				1	4.54545
sgTGGT1_202572_3	6	6				0	0
sgTGGT1_202572_6	5	4				1	20
sgTGGT1_202580_2	45	71		20.2	25.4	-26	-57.7778
sgTGGT1_202580_5	27	27				0	0
sgTGGT1_202580_9	13	8				5	38.4615
sgTGGT1_202580_4	8	15				-7	-87.5
sgTGGT1_202580_7	8	6				2	25
sgTGGT1_202590_8	38	38		22.4	12.6	0	0
sgTGGT1_202590_6	30	9				21	70
sgTGGT1_202590_10	19	0				19	100
sgTGGT1_202590_2	14	16				-2	-14.2857
sgTGGT1_202590_9	11	0				11	100
sgTGGT1_202600_9	421	756		196.2	301.6	-335	-79.5724
sgTGGT1_202600_3	301	538				-237	-78.7375
sgTGGT1_202600_2	179	160				19	10.6145
sgTGGT1_202600_1	40	42				-2	-5
sgTGGT1_202600_4	40	12				28	70
sgTGGT1_202610_4	249	495		185.2	258.8	-246	-98.7952
sgTGGT1_202610_2	234	230				4	1.7094
sgTGGT1_202610_7	192	157				35	18.2292
sgTGGT1_202610_10	151	254				-103	-68.2119
sgTGGT1_202610_1	100	158				-58	-58
sgTGGT1_202620_4	829	645		216.4	180.2	184	22.1954
sgTGGT1_202620_6	87	120				-33	-37.931
sgTGGT1_202620_7	79	86				-7	-8.86076
sgTGGT1_202620_3	64	38				26	40.625
sgTGGT1_202620_1	23	12				11	47.8261
sgTGGT1_202630_1	18	5		6.8	1.8	13	72.2222
sgTGGT1_202630_6	7	2				5	71.4286
sgTGGT1_202630_4	3	0				3	100
sgTGGT1_202630_7	3	2				1	33.3333
sgTGGT1_202630_9	3	0				3	100
sgTGGT1_202640_6	50	87		29.4	32.2	-37	-74
sgTGGT1_202640_7	50	60				-10	-20
sgTGGT1_202640_4	23	3				20	86.9565
sgTGGT1_202640_3	15	5				10	66.6667
sgTGGT1_202640_1	9	6				3	33.3333
sgTGGT1_202650_3	62	48		31.6	19.8	14	22.5806
sgTGGT1_202650_8	33	2				31	93.9394
sgTGGT1_202650_1	24	14				10	41.6667
sgTGGT1_202650_4	21	3				18	85.7143
sgTGGT1_202650_10	18	32				-14	-77.7778
sgTGGT1_202680_1	8	10		5	4.2	-2	-25
sgTGGT1_202680_9	8	11				-3	-37.5
sgTGGT1_202680_4	5	0				5	100
sgTGGT1_202680_5	2	0				2	100
sgTGGT1_202680_7	2	0				2	100
sgTGGT1_202690_9	40	33		25.2	12.4	7	17.5
sgTGGT1_202690_10	34	5				29	85.2941
sgTGGT1_202690_1	27	8				19	70.3704
sgTGGT1_202690_3	13	7				6	46.1538
sgTGGT1_202690_7	12	9				3	25
sgTGGT1_202700_4	121	65		69.2	51	56	46.281
sgTGGT1_202700_9	105	126				-21	-20
sgTGGT1_202700_7	93	51				42	45.1613
sgTGGT1_202700_8	19	8				11	57.8947
sgTGGT1_202700_10	8	5				3	37.5
sgTGGT1_202720_7	21	6		7.2	3.8	15	71.4286
sgTGGT1_202720_8	13	13				0	0
sgTGGT1_202720_2	2	0				2	100
sgTGGT1_202720_1	0	0				0	#DIV/0!
sgTGGT1_202720_10	0	0				0	#DIV/0!
sgTGGT1_202730_9	78	121		36.4	43.2	-43	-55.1282
sgTGGT1_202730_10	47	51				-4	-8.51064
sgTGGT1_202730_2	46	44				2	4.34783
sgTGGT1_202730_6	7	0				7	100
sgTGGT1_202730_3	4	0				4	100
sgTGGT1_202735_4	107	162		48.4	76.8	-55	-51.4019
sgTGGT1_202735_10	66	164				-98	-148.485
sgTGGT1_202735_6	33	31				2	6.06061
sgTGGT1_202735_1	20	22				-2	-10
sgTGGT1_202735_3	16	5				11	68.75
sgTGGT1_202740_8	70	57		32.6	21.6	13	18.5714
sgTGGT1_202740_4	43	42				1	2.32558
sgTGGT1_202740_7	27	5				22	81.4815
sgTGGT1_202740_5	19	4				15	78.9474
sgTGGT1_202740_9	4	0				4	100
sgTGGT1_202750_3	26	39		5.2	7.8	-13	-50
sgTGGT1_202750_1	0	0				0	#DIV/0!
sgTGGT1_202750_10	0	0				0	#DIV/0!
sgTGGT1_202750_2	0	0				0	#DIV/0!
sgTGGT1_202750_4	0	0				0	#DIV/0!
sgTGGT1_202760_9	74	35		50.8	53.4	39	52.7027
sgTGGT1_202760_10	60	71				-11	-18.3333
sgTGGT1_202760_8	51	71				-20	-39.2157
sgTGGT1_202760_7	43	62				-19	-44.186
sgTGGT1_202760_1	26	28				-2	-7.69231
sgTGGT1_202770_2	85	170		40	58.8	-85	-100
sgTGGT1_202770_10	62	71				-9	-14.5161
sgTGGT1_202770_5	51	50				1	1.96078
sgTGGT1_202770_1	2	0				2	100
sgTGGT1_202770_3	0	3				-3	#DIV/0!
sgTGGT1_202780_6	1929	2184		430.4	480.8	-255	-13.2193
sgTGGT1_202780_4	66	122				-56	-84.8485
sgTGGT1_202780_8	60	65				-5	-8.33333
sgTGGT1_202780_9	59	18				41	69.4915
sgTGGT1_202780_10	38	15				23	60.5263
sgTGGT1_202790_4	106	95		43.6	38.2	11	10.3774
sgTGGT1_202790_10	44	55				-11	-25
sgTGGT1_202790_7	26	14				12	46.1538
sgTGGT1_202790_1	21	16				5	23.8095
sgTGGT1_202790_5	21	11				10	47.619
sgTGGT1_202800_4	28	37		7.8	9.4	-9	-32.1429
sgTGGT1_202800_3	5	10				-5	-100
sgTGGT1_202800_7	4	0				4	100
sgTGGT1_202800_8	2	0				2	100
sgTGGT1_202800_1	0	0				0	#DIV/0!
sgTGGT1_202810_8	326	234		86.4	59.6	92	28.2209
sgTGGT1_202810_4	51	55				-4	-7.84314
sgTGGT1_202810_7	32	5				27	84.375
sgTGGT1_202810_6	16	2				14	87.5
sgTGGT1_202810_3	7	2				5	71.4286
sgTGGT1_202820_8	20	20		5.4	4	0	0
sgTGGT1_202820_4	4	0				4	100
sgTGGT1_202820_9	3	0				3	100
sgTGGT1_202820_1	0	0				0	#DIV/0!
sgTGGT1_202820_10	0	0				0	#DIV/0!
sgTGGT1_202830_10	651	435		168.6	114	216	33.1797
sgTGGT1_202830_1	66	61				5	7.57576
sgTGGT1_202830_5	59	31				28	47.4576
sgTGGT1_202830_7	34	19				15	44.1176
sgTGGT1_202830_4	33	24				9	27.2727
sgTGGT1_202840_2	18	8		4.4	1.6	10	55.5556
sgTGGT1_202840_7	2	0				2	100
sgTGGT1_202840_9	2	0				2	100
sgTGGT1_202840_1	0	0				0	#DIV/0!
sgTGGT1_202840_10	0	0				0	#DIV/0!
sgTGGT1_202850_9	45	34		15.2	9.6	11	24.4444
sgTGGT1_202850_10	19	14				5	26.3158
sgTGGT1_202850_8	7	0				7	100
sgTGGT1_202850_4	3	0				3	100
sgTGGT1_202850_3	2	0				2	100
sgTGGT1_202870_10	52	45		24.6	16.8	7	13.4615
sgTGGT1_202870_4	35	33				2	5.71429
sgTGGT1_202870_2	22	4				18	81.8182
sgTGGT1_202870_7	8	2				6	75
sgTGGT1_202870_9	6	0				6	100
sgTGGT1_202880_5	13	12		4.4	2.4	1	7.69231
sgTGGT1_202880_1	7	0				7	100
sgTGGT1_202880_8	2	0				2	100
sgTGGT1_202880_10	0	0				0	#DIV/0!
sgTGGT1_202880_2	0	0				0	#DIV/0!
sgTGGT1_202890_6	34	6		15.4	2.4	28	82.3529
sgTGGT1_202890_1	16	4				12	75
sgTGGT1_202890_4	16	2				14	87.5
sgTGGT1_202890_8	7	0				7	100
sgTGGT1_202890_10	4	0				4	100
sgTGGT1_202900_6	685	599		184.2	153.6	86	12.5547
sgTGGT1_202900_1	74	107				-33	-44.5946
sgTGGT1_202900_10	71	54				17	23.9437
sgTGGT1_202900_2	52	0				52	100
sgTGGT1_202900_4	39	8				31	79.4872
sgTGGT1_202910_3	122	158		78.8	85	-36	-29.5082
sgTGGT1_202910_6	114	100				14	12.2807
sgTGGT1_202910_2	72	93				-21	-29.1667
sgTGGT1_202910_8	55	40				15	27.2727
sgTGGT1_202910_4	31	34				-3	-9.67742
sgTGGT1_202920_2	77	26		36.2	17	51	66.2338
sgTGGT1_202920_9	39	4				35	89.7436
sgTGGT1_202920_6	36	55				-19	-52.7778
sgTGGT1_202920_3	19	0				19	100
sgTGGT1_202920_1	10	0				10	100
sgTGGT1_202930_7	1857	3227		524.6	806	-1370	-73.7749
sgTGGT1_202930_3	305	373				-68	-22.2951
sgTGGT1_202930_8	191	189				2	1.04712
sgTGGT1_202930_10	159	142				17	10.6918
sgTGGT1_202930_4	111	99				12	10.8108
sgTGGT1_202940_5	62	49		35.2	27.6	13	20.9677
sgTGGT1_202940_8	46	32				14	30.4348
sgTGGT1_202940_4	28	41				-13	-46.4286
sgTGGT1_202940_7	26	14				12	46.1538
sgTGGT1_202940_10	14	2				12	85.7143
sgTGGT1_202950_3	65	4		29.4	0.8	61	93.8462
sgTGGT1_202950_2	36	0				36	100
sgTGGT1_202950_4	22	0				22	100
sgTGGT1_202950_6	20	0				20	100
sgTGGT1_202950_9	4	0				4	100
sgTGGT1_202960_1	21	0		9.6	1.4	21	100
sgTGGT1_202960_5	19	2				17	89.4737
sgTGGT1_202960_2	3	2				1	33.3333
sgTGGT1_202960_3	3	0				3	100
sgTGGT1_202960_10	2	3				-1	-50
sgTGGT1_202970_8	881	1253		278.2	347.4	-372	-42.2247
sgTGGT1_202970_3	209	154				55	26.3158
sgTGGT1_202970_6	138	175				-37	-26.8116
sgTGGT1_202970_2	87	26				61	70.1149
sgTGGT1_202970_10	76	129				-53	-69.7368
sgTGGT1_202975_5	401	523		222.2	303.8	-122	-30.4239
sgTGGT1_202975_7	345	588				-243	-70.4348
sgTGGT1_202975_4	136	104				32	23.5294
sgTGGT1_202975_9	124	124				0	0
sgTGGT1_202975_2	105	180				-75	-71.4286
sgTGGT1_202980_9	28	25		9	7.6	3	10.7143
sgTGGT1_202980_2	12	7				5	41.6667
sgTGGT1_202980_10	3	6				-3	-100
sgTGGT1_202980_3	2	0				2	100
sgTGGT1_202980_1	0	0				0	#DIV/0!
sgTGGT1_202990_9	165	338		117	141.2	-173	-104.848
sgTGGT1_202990_10	153	87				66	43.1373
sgTGGT1_202990_2	129	133				-4	-3.10078
sgTGGT1_202990_6	97	90				7	7.21649
sgTGGT1_202990_4	41	58				-17	-41.4634
sgTGGT1_203000_1	235	162		102	128	73	31.0638
sgTGGT1_203000_3	91	153				-62	-68.1319
sgTGGT1_203000_6	77	237				-160	-207.792
sgTGGT1_203000_8	76	66				10	13.1579
sgTGGT1_203000_9	31	22				9	29.0323
sgTGGT1_203010_4	34	12		19.2	11.8	22	64.7059
sgTGGT1_203010_9	24	17				7	29.1667
sgTGGT1_203010_2	18	17				1	5.55556
sgTGGT1_203010_3	14	9				5	35.7143
sgTGGT1_203010_6	6	4				2	33.3333
sgTGGT1_203020_4	12	14		5.8	2.8	-2	-16.6667
sgTGGT1_203020_6	12	0				12	100
sgTGGT1_203020_5	5	0				5	100
sgTGGT1_203020_1	0	0				0	#DIV/0!
sgTGGT1_203020_10	0	0				0	#DIV/0!
sgTGGT1_203030_3	626	714		273.2	276	-88	-14.0575
sgTGGT1_203030_4	431	415				16	3.7123
sgTGGT1_203030_5	131	79				52	39.6947
sgTGGT1_203030_7	97	106				-9	-9.27835
sgTGGT1_203030_1	81	66				15	18.5185
sgTGGT1_203040_7	610	885		336.4	476.2	-275	-45.082
sgTGGT1_203040_5	578	854				-276	-47.7509
sgTGGT1_203040_3	334	479				-145	-43.4132
sgTGGT1_203040_10	133	138				-5	-3.7594
sgTGGT1_203040_9	27	25				2	7.40741
sgTGGT1_203050_3	290	448		130.2	219.8	-158	-54.4828
sgTGGT1_203050_10	241	509				-268	-111.203
sgTGGT1_203050_7	63	76				-13	-20.6349
sgTGGT1_203050_4	33	47				-14	-42.4242
sgTGGT1_203050_5	24	19				5	20.8333
sgTGGT1_203060_1	1220	3029		248.8	611.4	-1809	-148.279
sgTGGT1_203060_2	13	26				-13	-100
sgTGGT1_203060_9	7	2				5	71.4286
sgTGGT1_203060_3	2	0				2	100
sgTGGT1_203060_8	2	0				2	100
sgTGGT1_203070_9	186	396		120.2	184.4	-210	-112.903
sgTGGT1_203070_5	131	186				-55	-41.9847
sgTGGT1_203070_2	128	208				-80	-62.5
sgTGGT1_203070_7	80	71				9	11.25
sgTGGT1_203070_1	76	61				15	19.7368
sgTGGT1_203080_10	64	13		28	7.4	51	79.6875
sgTGGT1_203080_7	34	9				25	73.5294
sgTGGT1_203080_2	21	13				8	38.0952
sgTGGT1_203080_4	11	0				11	100
sgTGGT1_203080_8	10	2				8	80
sgTGGT1_203090_3	282	478		150.4	179.6	-196	-69.5035
sgTGGT1_203090_1	171	95				76	44.4444
sgTGGT1_203090_5	152	164				-12	-7.89474
sgTGGT1_203090_7	79	77				2	2.53165
sgTGGT1_203090_6	68	84				-16	-23.5294
sgTGGT1_203100_1	181	273		100.8	139.2	-92	-50.8287
sgTGGT1_203100_5	102	210				-108	-105.882
sgTGGT1_203100_7	85	94				-9	-10.5882
sgTGGT1_203100_6	81	89				-8	-9.87654
sgTGGT1_203100_10	55	30				25	45.4545
sgTGGT1_203110_10	118	145		90.8	98.6	-27	-22.8814
sgTGGT1_203110_2	103	142				-39	-37.8641
sgTGGT1_203110_9	88	60				28	31.8182
sgTGGT1_203110_4	81	112				-31	-38.2716
sgTGGT1_203110_6	64	34				30	46.875
sgTGGT1_203120_6	19	4		10	8.8	15	78.9474
sgTGGT1_203120_8	16	20				-4	-25
sgTGGT1_203120_4	10	18				-8	-80
sgTGGT1_203120_5	5	0				5	100
sgTGGT1_203120_1	0	2				-2	#DIV/0!
sgTGGT1_203135_9	180	179		75.6	74	1	0.555556
sgTGGT1_203135_10	65	66				-1	-1.53846
sgTGGT1_203135_3	58	70				-12	-20.6897
sgTGGT1_203135_5	39	36				3	7.69231
sgTGGT1_203135_7	36	19				17	47.2222
sgTGGT1_203150_7	128	266		53	151.2	-138	-107.812
sgTGGT1_203150_2	72	446				-374	-519.444
sgTGGT1_203150_6	38	28				10	26.3158
sgTGGT1_203150_9	23	16				7	30.4348
sgTGGT1_203150_4	4	0				4	100
sgTGGT1_203160_9	60	23		40.8	22	37	61.6667
sgTGGT1_203160_3	51	36				15	29.4118
sgTGGT1_203160_6	42	33				9	21.4286
sgTGGT1_203160_8	27	5				22	81.4815
sgTGGT1_203160_1	24	13				11	45.8333
sgTGGT1_203170_3	84	40		18	10.4	44	52.381
sgTGGT1_203170_4	6	12				-6	-100
sgTGGT1_203170_1	0	0				0	#DIV/0!
sgTGGT1_203170_10	0	0				0	#DIV/0!
sgTGGT1_203170_2	0	0				0	#DIV/0!
sgTGGT1_203175_10	411	423		205.2	237.8	-12	-2.91971
sgTGGT1_203175_7	220	495				-275	-125
sgTGGT1_203175_9	185	113				72	38.9189
sgTGGT1_203175_8	123	88				35	28.4553
sgTGGT1_203175_3	87	70				17	19.5402
sgTGGT1_203180_8	1374	2215		289.4	455	-841	-61.2082
sgTGGT1_203180_5	21	0				21	100
sgTGGT1_203180_4	19	31				-12	-63.1579
sgTGGT1_203180_1	18	11				7	38.8889
sgTGGT1_203180_7	15	18				-3	-20
sgTGGT1_203200_3	97	62		50.8	29.6	35	36.0825
sgTGGT1_203200_2	86	52				34	39.5349
sgTGGT1_203200_6	39	18				21	53.8462
sgTGGT1_203200_10	22	11				11	50
sgTGGT1_203200_8	10	5				5	50
sgTGGT1_203220_7	9	5		4.4	1	4	44.4444
sgTGGT1_203220_3	8	0				8	100
sgTGGT1_203220_9	3	0				3	100
sgTGGT1_203220_4	2	0				2	100
sgTGGT1_203220_1	0	0				0	#DIV/0!
sgTGGT1_203230_2	130	105		101.8	103	25	19.2308
sgTGGT1_203230_8	123	96				27	21.9512
sgTGGT1_203230_9	93	64				29	31.1828
sgTGGT1_203230_7	90	162				-72	-80
sgTGGT1_203230_3	73	88				-15	-20.5479
sgTGGT1_203240_9	75	53		37.6	48.2	22	29.3333
sgTGGT1_203240_3	49	148				-99	-202.041
sgTGGT1_203240_4	24	28				-4	-16.6667
sgTGGT1_203240_1	23	7				16	69.5652
sgTGGT1_203240_10	17	5				12	70.5882
sgTGGT1_203250_7	615	1041		209.4	302.8	-426	-69.2683
sgTGGT1_203250_4	176	187				-11	-6.25
sgTGGT1_203250_8	107	95				12	11.215
sgTGGT1_203250_10	79	146				-67	-84.8101
sgTGGT1_203250_1	70	45				25	35.7143
sgTGGT1_203260_6	357	480		96.4	113.6	-123	-34.4538
sgTGGT1_203260_7	54	48				6	11.1111
sgTGGT1_203260_2	29	3				26	89.6552
sgTGGT1_203260_1	25	22				3	12
sgTGGT1_203260_10	17	15				2	11.7647
sgTGGT1_203270_3	15	12		8	3.8	3	20
sgTGGT1_203270_6	11	2				9	81.8182
sgTGGT1_203270_5	6	0				6	100
sgTGGT1_203270_9	5	5				0	0
sgTGGT1_203270_4	3	0				3	100
sgTGGT1_203280_9	29	11		7	3.2	18	62.069
sgTGGT1_203280_3	4	3				1	25
sgTGGT1_203280_2	2	2				0	0
sgTGGT1_203280_1	0	0				0	#DIV/0!
sgTGGT1_203280_10	0	0				0	#DIV/0!
sgTGGT1_203290_3	962	1789		593.2	908.4	-827	-85.9667
sgTGGT1_203290_9	857	1352				-495	-57.7596
sgTGGT1_203290_8	475	667				-192	-40.4211
sgTGGT1_203290_7	353	238				115	32.5779
sgTGGT1_203290_5	319	496				-177	-55.4859
sgTGGT1_203300_4	232	248		75.4	82.4	-16	-6.89655
sgTGGT1_203300_5	103	153				-50	-48.5437
sgTGGT1_203300_6	17	0				17	100
sgTGGT1_203300_8	13	7				6	46.1538
sgTGGT1_203300_3	12	4				8	66.6667
sgTGGT1_203310_9	309	519		164.8	243.2	-210	-67.9612
sgTGGT1_203310_7	233	265				-32	-13.7339
sgTGGT1_203310_10	96	195				-99	-103.125
sgTGGT1_203310_1	93	104				-11	-11.828
sgTGGT1_203310_2	93	133				-40	-43.0108
sgTGGT1_203320_7	22	5		13.6	17	17	77.2727
sgTGGT1_203320_5	18	57				-39	-216.667
sgTGGT1_203320_4	10	12				-2	-20
sgTGGT1_203320_8	10	7				3	30
sgTGGT1_203320_2	8	4				4	50
sgTGGT1_203330_10	152	288		61	99.4	-136	-89.4737
sgTGGT1_203330_9	52	64				-12	-23.0769
sgTGGT1_203330_1	47	81				-34	-72.3404
sgTGGT1_203330_6	35	56				-21	-60
sgTGGT1_203330_4	19	8				11	57.8947
sgTGGT1_203340_9	214	411		112.4	181.6	-197	-92.0561
sgTGGT1_203340_4	107	129				-22	-20.5607
sgTGGT1_203340_3	91	44				47	51.6484
sgTGGT1_203340_1	82	104				-22	-26.8293
sgTGGT1_203340_10	68	220				-152	-223.529
sgTGGT1_203350_1	4	0		28	16.2	4	100
sgTGGT1_203350_10	24	18				6	25
sgTGGT1_203350_5	62	49				13	20.9677
sgTGGT1_203350_6	28	14				14	50
sgTGGT1_203350_7	22	0				22	100
sgTGGT1_203358_2	55	21		15.4	4.6	34	61.8182
sgTGGT1_203358_1	8	0				8	100
sgTGGT1_203358_10	8	2				6	75
sgTGGT1_203358_3	3	0				3	100
sgTGGT1_203358_4	3	0				3	100
sgTGGT1_203362_7	72	67		25.2	20.2	5	6.94444
sgTGGT1_203362_9	27	18				9	33.3333
sgTGGT1_203362_4	15	16				-1	-6.66667
sgTGGT1_203362_10	7	0				7	100
sgTGGT1_203362_3	5	0				5	100
sgTGGT1_203370_4	16	6		10.6	7.4	10	62.5
sgTGGT1_203370_7	10	9				1	10
sgTGGT1_203370_2	9	11				-2	-22.2222
sgTGGT1_203370_8	9	0				9	100
sgTGGT1_203370_9	9	11				-2	-22.2222
sgTGGT1_203375_3	243	369		113.4	176	-126	-51.8519
sgTGGT1_203375_10	115	211				-96	-83.4783
sgTGGT1_203375_8	97	172				-75	-77.3196
sgTGGT1_203375_4	78	98				-20	-25.641
sgTGGT1_203375_7	34	30				4	11.7647
sgTGGT1_203380_9	149	104		71.2	53.2	45	30.2013
sgTGGT1_203380_8	130	100				30	23.0769
sgTGGT1_203380_7	57	60				-3	-5.26316
sgTGGT1_203380_1	12	0				12	100
sgTGGT1_203380_6	8	2				6	75
sgTGGT1_203390_7	240	165		95.2	84.2	75	31.25
sgTGGT1_203390_5	138	148				-10	-7.24638
sgTGGT1_203390_1	55	69				-14	-25.4545
sgTGGT1_203390_9	22	34				-12	-54.5455
sgTGGT1_203390_10	21	5				16	76.1905
sgTGGT1_203400_9	143	150		100	72.6	-7	-4.8951
sgTGGT1_203400_5	102	32				70	68.6275
sgTGGT1_203400_8	99	48				51	51.5152
sgTGGT1_203400_2	94	84				10	10.6383
sgTGGT1_203400_6	62	49				13	20.9677
sgTGGT1_203420_1	20	8		9.4	3.8	12	60
sgTGGT1_203420_6	9	4				5	55.5556
sgTGGT1_203420_7	9	4				5	55.5556
sgTGGT1_203420_5	5	3				2	40
sgTGGT1_203420_3	4	0				4	100
sgTGGT1_203430_10	211	118		98.4	79.6	93	44.0758
sgTGGT1_203430_8	170	192				-22	-12.9412
sgTGGT1_203430_5	95	79				16	16.8421
sgTGGT1_203430_3	9	9				0	0
sgTGGT1_203430_6	7	0				7	100
sgTGGT1_203440_5	13	0		10.2	6.2	13	100
sgTGGT1_203440_3	11	0				11	100
sgTGGT1_203440_8	11	26				-15	-136.364
sgTGGT1_203440_6	9	0				9	100
sgTGGT1_203440_7	7	5				2	28.5714
sgTGGT1_203450_8	129	37		37.8	19	92	71.3178
sgTGGT1_203450_4	19	16				3	15.7895
sgTGGT1_203450_5	19	23				-4	-21.0526
sgTGGT1_203450_10	12	17				-5	-41.6667
sgTGGT1_203450_7	10	2				8	80
sgTGGT1_203460_6	55	68		21.4	19.6	-13	-23.6364
sgTGGT1_203460_8	22	5				17	77.2727
sgTGGT1_203460_5	14	17				-3	-21.4286
sgTGGT1_203460_7	10	3				7	70
sgTGGT1_203460_2	6	5				1	16.6667
sgTGGT1_203470_8	130	142		44.2	46.8	-12	-9.23077
sgTGGT1_203470_7	29	22				7	24.1379
sgTGGT1_203470_4	25	18				7	28
sgTGGT1_203470_2	19	36				-17	-89.4737
sgTGGT1_203470_3	18	16				2	11.1111
sgTGGT1_203480_2	30	15		15	10	15	50
sgTGGT1_203480_1	14	0				14	100
sgTGGT1_203480_7	14	15				-1	-7.14286
sgTGGT1_203480_8	9	8				1	11.1111
sgTGGT1_203480_10	8	12				-4	-50
sgTGGT1_203490_2	26	23		12.4	10	3	11.5385
sgTGGT1_203490_7	24	8				16	66.6667
sgTGGT1_203490_3	6	19				-13	-216.667
sgTGGT1_203490_4	4	0				4	100
sgTGGT1_203490_1	2	0				2	100
sgTGGT1_203500_1	126	232		70.4	100.8	-106	-84.127
sgTGGT1_203500_6	82	87				-5	-6.09756
sgTGGT1_203500_9	74	64				10	13.5135
sgTGGT1_203500_7	37	73				-36	-97.2973
sgTGGT1_203500_4	33	48				-15	-45.4545
sgTGGT1_203505_1	58	78		40	40.8	-20	-34.4828
sgTGGT1_203505_8	51	45				6	11.7647
sgTGGT1_203505_2	34	9				25	73.5294
sgTGGT1_203505_10	30	26				4	13.3333
sgTGGT1_203505_3	27	46				-19	-70.3704
sgTGGT1_203510_8	60	27		21.4	10	33	55
sgTGGT1_203510_6	18	23				-5	-27.7778
sgTGGT1_203510_5	13	0				13	100
sgTGGT1_203510_10	8	0				8	100
sgTGGT1_203510_4	8	0				8	100
sgTGGT1_203520_3	237	331		84.6	89.4	-94	-39.6624
sgTGGT1_203520_7	129	96				33	25.5814
sgTGGT1_203520_1	21	5				16	76.1905
sgTGGT1_203520_6	19	13				6	31.5789
sgTGGT1_203520_2	17	2				15	88.2353
sgTGGT1_203540_1	63	89		33.2	32.4	-26	-41.2698
sgTGGT1_203540_9	37	35				2	5.40541
sgTGGT1_203540_4	24	11				13	54.1667
sgTGGT1_203540_10	22	14				8	36.3636
sgTGGT1_203540_5	20	13				7	35
sgTGGT1_203560_1	353	809		249.6	450.4	-456	-129.178
sgTGGT1_203560_3	348	727				-379	-108.908
sgTGGT1_203560_2	215	512				-297	-138.14
sgTGGT1_203560_5	211	59				152	72.0379
sgTGGT1_203560_4	121	145				-24	-19.8347
sgTGGT1_203570_4	202	352		133.8	150.8	-150	-74.2574
sgTGGT1_203570_1	151	143				8	5.29801
sgTGGT1_203570_5	149	87				62	41.6107
sgTGGT1_203570_7	100	110				-10	-10
sgTGGT1_203570_8	67	62				5	7.46269
sgTGGT1_203580_2	172	75		139.8	110	97	56.3953
sgTGGT1_203580_7	155	197				-42	-27.0968
sgTGGT1_203580_8	141	140				1	0.70922
sgTGGT1_203580_10	125	54				71	56.8
sgTGGT1_203580_3	106	84				22	20.7547
sgTGGT1_203590_5	322	470		218.4	299.2	-148	-45.9627
sgTGGT1_203590_6	320	524				-204	-63.75
sgTGGT1_203590_1	177	226				-49	-27.6836
sgTGGT1_203590_7	143	114				29	20.2797
sgTGGT1_203590_3	130	162				-32	-24.6154
sgTGGT1_203600_8	235	338		119	127.2	-103	-43.8298
sgTGGT1_203600_10	143	88				55	38.4615
sgTGGT1_203600_1	121	95				26	21.4876
sgTGGT1_203600_7	59	79				-20	-33.8983
sgTGGT1_203600_9	37	36				1	2.7027
sgTGGT1_203610_8	165	148		88.8	74.8	17	10.303
sgTGGT1_203610_2	149	174				-25	-16.7785
sgTGGT1_203610_5	69	19				50	72.4638
sgTGGT1_203610_3	31	18				13	41.9355
sgTGGT1_203610_4	30	15				15	50
sgTGGT1_203620_3	25	20		14.4	6	5	20
sgTGGT1_203620_2	13	2				11	84.6154
sgTGGT1_203620_5	13	4				9	69.2308
sgTGGT1_203620_4	11	0				11	100
sgTGGT1_203620_6	10	4				6	60
sgTGGT1_203630_1	38	43		13.2	16	-5	-13.1579
sgTGGT1_203630_6	22	37				-15	-68.1818
sgTGGT1_203630_9	4	0				4	100
sgTGGT1_203630_4	2	0				2	100
sgTGGT1_203630_10	0	0				0	#DIV/0!
sgTGGT1_203665_8	305	387		187.8	201.8	-82	-26.8852
sgTGGT1_203665_1	292	306				-14	-4.79452
sgTGGT1_203665_7	144	177				-33	-22.9167
sgTGGT1_203665_9	140	75				65	46.4286
sgTGGT1_203665_3	58	64				-6	-10.3448
sgTGGT1_203682_1	504	615		213	258	-111	-22.0238
sgTGGT1_203682_7	274	403				-129	-47.0803
sgTGGT1_203682_5	108	66				42	38.8889
sgTGGT1_203682_4	104	142				-38	-36.5385
sgTGGT1_203682_10	75	64				11	14.6667
sgTGGT1_203685_2	330	330		139.2	150.4	0	0
sgTGGT1_203685_10	147	173				-26	-17.6871
sgTGGT1_203685_4	84	39				45	53.5714
sgTGGT1_203685_6	74	163				-89	-120.27
sgTGGT1_203685_8	61	47				14	22.9508
sgTGGT1_203690_10	2001	5216		470.8	1136.2	-3215	-160.67
sgTGGT1_203690_5	185	334				-149	-80.5405
sgTGGT1_203690_9	103	88				15	14.5631
sgTGGT1_203690_3	35	43				-8	-22.8571
sgTGGT1_203690_1	30	0				30	100
sgTGGT1_203700_6	399	548		114	137	-149	-37.3434
sgTGGT1_203700_10	58	111				-53	-91.3793
sgTGGT1_203700_7	45	14				31	68.8889
sgTGGT1_203700_2	39	4				35	89.7436
sgTGGT1_203700_3	29	8				21	72.4138
sgTGGT1_203705_5	452	661		130.8	174.4	-209	-46.2389
sgTGGT1_203705_4	65	77				-12	-18.4615
sgTGGT1_203705_10	55	48				7	12.7273
sgTGGT1_203705_8	47	61				-14	-29.7872
sgTGGT1_203705_6	35	25				10	28.5714
sgTGGT1_203710_5	28	12		12	6.2	16	57.1429
sgTGGT1_203710_6	21	0				21	100
sgTGGT1_203710_7	8	19				-11	-137.5
sgTGGT1_203710_10	3	0				3	100
sgTGGT1_203710_1	0	0				0	#DIV/0!
sgTGGT1_203720_3	101	76		49.4	46.4	25	24.7525
sgTGGT1_203720_6	44	69				-25	-56.8182
sgTGGT1_203720_4	36	51				-15	-41.6667
sgTGGT1_203720_5	36	9				27	75
sgTGGT1_203720_7	30	27				3	10
sgTGGT1_203730_5	6	17		2.4	3.4	-11	-183.333
sgTGGT1_203730_3	2	0				2	100
sgTGGT1_203730_4	2	0				2	100
sgTGGT1_203730_7	2	0				2	100
sgTGGT1_203730_1	0	0				0	#DIV/0!
sgTGGT1_203735_2	506	1099		200.2	321	-593	-117.194
sgTGGT1_203735_10	150	134				16	10.6667
sgTGGT1_203735_5	134	169				-35	-26.1194
sgTGGT1_203735_9	126	77				49	38.8889
sgTGGT1_203735_6	85	126				-41	-48.2353
sgTGGT1_203740_9	310	355		195.4	204	-45	-14.5161
sgTGGT1_203740_6	236	295				-59	-25
sgTGGT1_203740_3	177	163				14	7.9096
sgTGGT1_203740_10	144	25				119	82.6389
sgTGGT1_203740_7	110	182				-72	-65.4545
sgTGGT1_203750_6	46	69		20.6	24	-23	-50
sgTGGT1_203750_8	24	23				1	4.16667
sgTGGT1_203750_3	14	8				6	42.8571
sgTGGT1_203750_1	11	9				2	18.1818
sgTGGT1_203750_5	8	11				-3	-37.5
sgTGGT1_203760_5	1251	1350		297	309.2	-99	-7.91367
sgTGGT1_203760_3	195	172				23	11.7949
sgTGGT1_203760_7	34	14				20	58.8235
sgTGGT1_203760_6	3	0				3	100
sgTGGT1_203760_10	2	10				-8	-400
sgTGGT1_203770_10	657	521		162.2	138.4	136	20.7002
sgTGGT1_203770_8	65	78				-13	-20
sgTGGT1_203770_1	34	33				1	2.94118
sgTGGT1_203770_3	28	20				8	28.5714
sgTGGT1_203770_5	27	40				-13	-48.1481
sgTGGT1_203780_2	120	50		53.8	79.4	70	58.3333
sgTGGT1_203780_4	68	203				-135	-198.529
sgTGGT1_203780_8	37	27				10	27.027
sgTGGT1_203780_3	34	103				-69	-202.941
sgTGGT1_203780_9	10	14				-4	-40
sgTGGT1_203790_1	720	501		208.6	163.4	219	30.4167
sgTGGT1_203790_5	110	73				37	33.6364
sgTGGT1_203790_4	95	163				-68	-71.5789
sgTGGT1_203790_10	78	63				15	19.2308
sgTGGT1_203790_2	40	17				23	57.5
sgTGGT1_203800_6	121	127		54	41	-6	-4.95868
sgTGGT1_203800_8	50	27				23	46
sgTGGT1_203800_5	48	24				24	50
sgTGGT1_203800_9	31	10				21	67.7419
sgTGGT1_203800_2	20	17				3	15
sgTGGT1_203810_8	100	132		81.4	81.2	-32	-32
sgTGGT1_203810_9	94	70				24	25.5319
sgTGGT1_203810_2	85	128				-43	-50.5882
sgTGGT1_203810_3	83	72				11	13.253
sgTGGT1_203810_10	45	4				41	91.1111
sgTGGT1_203820_3	109	89		68.8	55	20	18.3486
sgTGGT1_203820_1	80	66				14	17.5
sgTGGT1_203820_4	79	54				25	31.6456
sgTGGT1_203820_5	50	32				18	36
sgTGGT1_203820_8	26	34				-8	-30.7692
sgTGGT1_203830_6	293	227		98.6	64.2	66	22.5256
sgTGGT1_203830_1	85	70				15	17.6471
sgTGGT1_203830_4	48	10				38	79.1667
sgTGGT1_203830_10	34	4				30	88.2353
sgTGGT1_203830_9	33	10				23	69.697
sgTGGT1_203840_1	0	0		0	0	0	#DIV/0!
sgTGGT1_203840_10	0	0				0	#DIV/0!
sgTGGT1_203840_2	0	0				0	#DIV/0!
sgTGGT1_203840_3	0	0				0	#DIV/0!
sgTGGT1_203840_4	0	0				0	#DIV/0!
sgTGGT1_203860_1	47	16		19.6	9.8	31	65.9574
sgTGGT1_203860_5	30	19				11	36.6667
sgTGGT1_203860_4	17	14				3	17.6471
sgTGGT1_203860_7	2	0				2	100
sgTGGT1_203860_8	2	0				2	100
sgTGGT1_203870_3	461	409		116.4	105.2	52	11.2798
sgTGGT1_203870_2	111	102				9	8.10811
sgTGGT1_203870_10	10	15				-5	-50
sgTGGT1_203870_1	0	0				0	#DIV/0!
sgTGGT1_203870_4	0	0				0	#DIV/0!
sgTGGT1_203875_5	699	1136		274.2	431.4	-437	-62.5179
sgTGGT1_203875_4	398	684				-286	-71.8593
sgTGGT1_203875_6	147	201				-54	-36.7347
sgTGGT1_203875_7	68	71				-3	-4.41176
sgTGGT1_203875_3	59	65				-6	-10.1695
sgTGGT1_203880_7	151	82		74	77	69	45.6954
sgTGGT1_203880_6	74	177				-103	-139.189
sgTGGT1_203880_1	56	49				7	12.5
sgTGGT1_203880_10	56	40				16	28.5714
sgTGGT1_203880_5	33	37				-4	-12.1212
sgTGGT1_203890_7	112	147		64.4	67.6	-35	-31.25
sgTGGT1_203890_5	94	86				8	8.51064
sgTGGT1_203890_4	43	36				7	16.2791
sgTGGT1_203890_3	38	42				-4	-10.5263
sgTGGT1_203890_1	35	27				8	22.8571
sgTGGT1_203900_1	222	308		90	145.8	-86	-38.7387
sgTGGT1_203900_3	70	56				14	20
sgTGGT1_203900_7	69	279				-210	-304.348
sgTGGT1_203900_9	47	13				34	72.3404
sgTGGT1_203900_2	42	73				-31	-73.8095
sgTGGT1_203910_6	385	558		137	161.4	-173	-44.9351
sgTGGT1_203910_7	149	86				63	42.2819
sgTGGT1_203910_10	51	76				-25	-49.0196
sgTGGT1_203910_5	50	58				-8	-16
sgTGGT1_203910_8	50	29				21	42
sgTGGT1_203930_8	49	20		24.4	20.4	29	59.1837
sgTGGT1_203930_9	21	34				-13	-61.9048
sgTGGT1_203930_2	18	30				-12	-66.6667
sgTGGT1_203930_5	18	13				5	27.7778
sgTGGT1_203930_7	16	5				11	68.75
sgTGGT1_203940_8	24	13		5.2	2.6	11	45.8333
sgTGGT1_203940_3	2	0				2	100
sgTGGT1_203940_1	0	0				0	#DIV/0!
sgTGGT1_203940_10	0	0				0	#DIV/0!
sgTGGT1_203940_2	0	0				0	#DIV/0!
sgTGGT1_203950_10	4	2		1.2	0.4	2	50
sgTGGT1_203950_7	2	0				2	100
sgTGGT1_203950_1	0	0				0	#DIV/0!
sgTGGT1_203950_2	0	0				0	#DIV/0!
sgTGGT1_203950_3	0	0				0	#DIV/0!
sgTGGT1_203960_7	221	567		87.2	194.6	-346	-156.561
sgTGGT1_203960_5	71	298				-227	-319.718
sgTGGT1_203960_9	57	9				48	84.2105
sgTGGT1_203960_6	54	94				-40	-74.0741
sgTGGT1_203960_10	33	5				28	84.8485
sgTGGT1_203970_2	15	0		7.2	0	15	100
sgTGGT1_203970_8	13	0				13	100
sgTGGT1_203970_3	4	0				4	100
sgTGGT1_203970_10	2	0				2	100
sgTGGT1_203970_9	2	0				2	100
sgTGGT1_203980_4	13	17		4.2	3.8	-4	-30.7692
sgTGGT1_203980_6	8	2				6	75
sgTGGT1_203980_1	0	0				0	#DIV/0!
sgTGGT1_203980_10	0	0				0	#DIV/0!
sgTGGT1_203980_2	0	0				0	#DIV/0!
sgTGGT1_203985_1	770	905		295.6	398.6	-135	-17.5325
sgTGGT1_203985_3	379	639				-260	-68.6016
sgTGGT1_203985_4	139	190				-51	-36.6906
sgTGGT1_203985_6	115	184				-69	-60
sgTGGT1_203985_9	75	75				0	0
sgTGGT1_203990_6	743	909		256	280	-166	-22.3419
sgTGGT1_203990_5	210	292				-82	-39.0476
sgTGGT1_203990_2	144	20				124	86.1111
sgTGGT1_203990_8	95	116				-21	-22.1053
sgTGGT1_203990_4	88	63				25	28.4091
sgTGGT1_204000_4	793	976		242	283.4	-183	-23.0769
sgTGGT1_204000_5	160	193				-33	-20.625
sgTGGT1_204000_2	113	149				-36	-31.8584
sgTGGT1_204000_8	105	63				42	40
sgTGGT1_204000_6	39	36				3	7.69231
sgTGGT1_204010_4	1098	1469		357.2	442.4	-371	-33.7887
sgTGGT1_204010_7	280	250				30	10.7143
sgTGGT1_204010_8	220	297				-77	-35
sgTGGT1_204010_1	97	94				3	3.09278
sgTGGT1_204010_2	91	102				-11	-12.0879
sgTGGT1_204020_1	78	35		28.8	12.4	43	55.1282
sgTGGT1_204020_2	49	18				31	63.2653
sgTGGT1_204020_10	17	9				8	47.0588
sgTGGT1_204020_3	0	0				0	#DIV/0!
sgTGGT1_204020_4	0	0				0	#DIV/0!
sgTGGT1_204040_7	406	379		131.2	101.4	27	6.65025
sgTGGT1_204040_9	108	35				73	67.5926
sgTGGT1_204040_1	85	61				24	28.2353
sgTGGT1_204040_6	32	21				11	34.375
sgTGGT1_204040_10	25	11				14	56
sgTGGT1_204045_5	1001	1405		318.2	414.4	-404	-40.3596
sgTGGT1_204045_10	362	524				-162	-44.7514
sgTGGT1_204045_6	129	65				64	49.6124
sgTGGT1_204045_9	54	26				28	51.8519
sgTGGT1_204045_7	45	52				-7	-15.5556
sgTGGT1_204050_2	53	49		42.4	30.4	4	7.54717
sgTGGT1_204050_5	44	49				-5	-11.3636
sgTGGT1_204050_4	42	5				37	88.0952
sgTGGT1_204050_3	39	24				15	38.4615
sgTGGT1_204050_6	34	25				9	26.4706
sgTGGT1_204055_3	524	752		298.2	389	-228	-43.5115
sgTGGT1_204055_8	386	422				-36	-9.32642
sgTGGT1_204055_2	277	362				-85	-30.6859
sgTGGT1_204055_6	210	316				-106	-50.4762
sgTGGT1_204055_4	94	93				1	1.06383
sgTGGT1_204060_6	163	202		54	49.4	-39	-23.9264
sgTGGT1_204060_7	59	23				36	61.0169
sgTGGT1_204060_8	27	0				27	100
sgTGGT1_204060_5	21	22				-1	-4.7619
sgTGGT1_204060_1	0	0				0	#DIV/0!
sgTGGT1_204070_5	42	27		19.8	10.2	15	35.7143
sgTGGT1_204070_10	29	17				12	41.3793
sgTGGT1_204070_7	13	2				11	84.6154
sgTGGT1_204070_3	8	5				3	37.5
sgTGGT1_204070_9	7	0				7	100
sgTGGT1_204080_9	56	84		29.2	28	-28	-50
sgTGGT1_204080_2	32	28				4	12.5
sgTGGT1_204080_6	21	9				12	57.1429
sgTGGT1_204080_8	19	4				15	78.9474
sgTGGT1_204080_4	18	15				3	16.6667
sgTGGT1_204090_7	345	450		137.2	130.8	-105	-30.4348
sgTGGT1_204090_4	122	92				30	24.5902
sgTGGT1_204090_6	113	45				68	60.177
sgTGGT1_204090_5	55	21				34	61.8182
sgTGGT1_204090_9	51	46				5	9.80392
sgTGGT1_204100_9	517	313		182.8	251	204	39.4584
sgTGGT1_204100_3	293	865				-572	-195.222
sgTGGT1_204100_1	47	26				21	44.6809
sgTGGT1_204100_6	44	46				-2	-4.54545
sgTGGT1_204100_10	13	5				8	61.5385
sgTGGT1_204110_7	149	109		91	109	40	26.8456
sgTGGT1_204110_4	97	175				-78	-80.4124
sgTGGT1_204110_3	75	50				25	33.3333
sgTGGT1_204110_2	69	92				-23	-33.3333
sgTGGT1_204110_10	65	119				-54	-83.0769
sgTGGT1_204120_3	50	16		12.6	4.2	34	68
sgTGGT1_204120_10	5	0				5	100
sgTGGT1_204120_7	5	2				3	60
sgTGGT1_204120_8	3	3				0	0
sgTGGT1_204120_1	0	0				0	#DIV/0!
sgTGGT1_204130_4	36	50		16.2	16.8	-14	-38.8889
sgTGGT1_204130_10	16	8				8	50
sgTGGT1_204130_8	11	6				5	45.4545
sgTGGT1_204130_7	9	8				1	11.1111
sgTGGT1_204130_9	9	12				-3	-33.3333
sgTGGT1_204140_6	64	51		17.4	13.6	13	20.3125
sgTGGT1_204140_7	23	17				6	26.087
sgTGGT1_204140_1	0	0				0	#DIV/0!
sgTGGT1_204140_10	0	0				0	#DIV/0!
sgTGGT1_204140_2	0	0				0	#DIV/0!
sgTGGT1_204150_9	345	359		94.6	89.6	-14	-4.05797
sgTGGT1_204150_10	58	53				5	8.62069
sgTGGT1_204150_5	35	14				21	60
sgTGGT1_204150_8	29	11				18	62.069
sgTGGT1_204150_6	6	11				-5	-83.3333
sgTGGT1_204160_2	16	9		6.2	1.8	7	43.75
sgTGGT1_204160_1	12	0				12	100
sgTGGT1_204160_4	3	0				3	100
sgTGGT1_204160_10	0	0				0	#DIV/0!
sgTGGT1_204160_3	0	0				0	#DIV/0!
sgTGGT1_204270_1	131	89		79.4	98.6	42	32.0611
sgTGGT1_204270_7	102	151				-49	-48.0392
sgTGGT1_204270_5	79	84				-5	-6.32911
sgTGGT1_204270_2	60	147				-87	-145
sgTGGT1_204270_10	25	22				3	12
sgTGGT1_204280_6	68	29		35.6	32.6	39	57.3529
sgTGGT1_204280_1	61	106				-45	-73.7705
sgTGGT1_204280_9	25	20				5	20
sgTGGT1_204280_10	12	8				4	33.3333
sgTGGT1_204280_7	12	0				12	100
sgTGGT1_204290_3	124	106		72.4	71	18	14.5161
sgTGGT1_204290_7	118	162				-44	-37.2881
sgTGGT1_204290_10	47	54				-7	-14.8936
sgTGGT1_204290_9	37	10				27	72.973
sgTGGT1_204290_5	36	23				13	36.1111
sgTGGT1_204300_7	187	48		77.6	32.4	139	74.3316
sgTGGT1_204300_9	137	74				63	45.9854
sgTGGT1_204300_5	25	11				14	56
sgTGGT1_204300_1	24	3				21	87.5
sgTGGT1_204300_8	15	26				-11	-73.3333
sgTGGT1_204310_5	9	0		5	0.4	9	100
sgTGGT1_204310_6	6	2				4	66.6667
sgTGGT1_204310_10	5	0				5	100
sgTGGT1_204310_2	3	0				3	100
sgTGGT1_204310_7	2	0				2	100
sgTGGT1_204315_6	113	194		64.2	142.4	-81	-71.6814
sgTGGT1_204315_4	74	354				-280	-378.378
sgTGGT1_204315_10	60	105				-45	-75
sgTGGT1_204315_9	56	57				-1	-1.78571
sgTGGT1_204315_5	18	2				16	88.8889
sgTGGT1_204320_1	670	713		210.4	338.8	-43	-6.41791
sgTGGT1_204320_9	151	741				-590	-390.728
sgTGGT1_204320_3	120	108				12	10
sgTGGT1_204320_10	74	97				-23	-31.0811
sgTGGT1_204320_4	37	35				2	5.40541
sgTGGT1_204325_4	976	1687		298.2	408.8	-711	-72.8484
sgTGGT1_204325_7	166	118				48	28.9157
sgTGGT1_204325_2	126	141				-15	-11.9048
sgTGGT1_204325_10	112	12				100	89.2857
sgTGGT1_204325_9	111	86				25	22.5225
sgTGGT1_204330_9	202	235		98.4	81.6	-33	-16.3366
sgTGGT1_204330_7	89	73				16	17.9775
sgTGGT1_204330_3	84	30				54	64.2857
sgTGGT1_204330_8	77	45				32	41.5584
sgTGGT1_204330_10	40	25				15	37.5
sgTGGT1_204340_2	275	278		164.8	217.8	-3	-1.09091
sgTGGT1_204340_4	240	428				-188	-78.3333
sgTGGT1_204340_1	119	179				-60	-50.4202
sgTGGT1_204340_9	108	122				-14	-12.963
sgTGGT1_204340_3	82	82				0	0
sgTGGT1_204350_8	82	36		36.2	22	46	56.0976
sgTGGT1_204350_2	37	9				28	75.6757
sgTGGT1_204350_7	26	18				8	30.7692
sgTGGT1_204350_5	18	31				-13	-72.2222
sgTGGT1_204350_9	18	16				2	11.1111
sgTGGT1_204360_10	218	122		189.2	175.4	96	44.0367
sgTGGT1_204360_1	216	196				20	9.25926
sgTGGT1_204360_9	201	112				89	44.2786
sgTGGT1_204360_2	184	308				-124	-67.3913
sgTGGT1_204360_6	127	139				-12	-9.44882
sgTGGT1_204370_3	284	651		110.8	168	-367	-129.225
sgTGGT1_204370_5	90	65				25	27.7778
sgTGGT1_204370_1	74	40				34	45.9459
sgTGGT1_204370_10	60	72				-12	-20
sgTGGT1_204370_9	46	12				34	73.913
sgTGGT1_204380_6	53	21		14.2	4.2	32	60.3774
sgTGGT1_204380_2	7	0				7	100
sgTGGT1_204380_3	7	0				7	100
sgTGGT1_204380_7	4	0				4	100
sgTGGT1_204380_1	0	0				0	#DIV/0!
sgTGGT1_204390_4	663	953		215.2	297.2	-290	-43.7406
sgTGGT1_204390_8	206	211				-5	-2.42718
sgTGGT1_204390_10	117	213				-96	-82.0513
sgTGGT1_204390_3	53	73				-20	-37.7358
sgTGGT1_204390_6	37	36				1	2.7027
sgTGGT1_204395_8	166	261		83.6	97.8	-95	-57.2289
sgTGGT1_204395_10	129	97				32	24.8062
sgTGGT1_204395_1	43	47				-4	-9.30233
sgTGGT1_204395_4	40	47				-7	-17.5
sgTGGT1_204395_7	40	37				3	7.5
sgTGGT1_204400_8	106	85		21.2	17.4	21	19.8113
sgTGGT1_204400_1	0	0				0	#DIV/0!
sgTGGT1_204400_10	0	0				0	#DIV/0!
sgTGGT1_204400_2	0	2				-2	#DIV/0!
sgTGGT1_204400_3	0	0				0	#DIV/0!
sgTGGT1_204410_8	189	113		71	50.2	76	40.2116
sgTGGT1_204410_1	76	57				19	25
sgTGGT1_204410_3	37	20				17	45.9459
sgTGGT1_204410_10	32	45				-13	-40.625
sgTGGT1_204410_6	21	16				5	23.8095
sgTGGT1_204420_7	151	192		66.4	80.8	-41	-27.1523
sgTGGT1_204420_10	74	129				-55	-74.3243
sgTGGT1_204420_6	59	57				2	3.38983
sgTGGT1_204420_4	29	21				8	27.5862
sgTGGT1_204420_3	19	5				14	73.6842
sgTGGT1_204440_5	89	92		48.6	48	-3	-3.37079
sgTGGT1_204440_1	55	86				-31	-56.3636
sgTGGT1_204440_6	36	10				26	72.2222
sgTGGT1_204440_4	33	19				14	42.4242
sgTGGT1_204440_7	30	33				-3	-10
sgTGGT1_204460_5	150	188		81.2	70.2	-38	-25.3333
sgTGGT1_204460_6	81	53				28	34.5679
sgTGGT1_204460_9	73	48				25	34.2466
sgTGGT1_204460_3	67	13				54	80.597
sgTGGT1_204460_4	35	49				-14	-40
sgTGGT1_204468_8	234	227		120	125.8	7	2.99145
sgTGGT1_204468_10	115	69				46	40
sgTGGT1_204468_1	90	118				-28	-31.1111
sgTGGT1_204468_7	82	46				36	43.9024
sgTGGT1_204468_2	79	169				-90	-113.924
sgTGGT1_204472_6	238	266		84.4	99.8	-28	-11.7647
sgTGGT1_204472_9	80	105				-25	-31.25
sgTGGT1_204472_1	66	101				-35	-53.0303
sgTGGT1_204472_10	22	4				18	81.8182
sgTGGT1_204472_5	16	23				-7	-43.75
sgTGGT1_204480_1	40	13		14.4	5.2	27	67.5
sgTGGT1_204480_7	16	6				10	62.5
sgTGGT1_204480_2	11	2				9	81.8182
sgTGGT1_204480_5	5	5				0	0
sgTGGT1_204480_10	0	0				0	#DIV/0!
sgTGGT1_204490_4	177	316		74	90.4	-139	-78.5311
sgTGGT1_204490_3	77	57				20	25.974
sgTGGT1_204490_5	54	38				16	29.6296
sgTGGT1_204490_7	36	28				8	22.2222
sgTGGT1_204490_8	26	13				13	50
sgTGGT1_204500_4	208	194		113.2	131.6	14	6.73077
sgTGGT1_204500_6	183	267				-84	-45.9016
sgTGGT1_204500_3	72	65				7	9.72222
sgTGGT1_204500_9	59	65				-6	-10.1695
sgTGGT1_204500_2	44	67				-23	-52.2727
sgTGGT1_204505_4	68	46		41.2	39.6	22	32.3529
sgTGGT1_204505_3	40	60				-20	-50
sgTGGT1_204505_1	37	28				9	24.3243
sgTGGT1_204505_7	35	37				-2	-5.71429
sgTGGT1_204505_9	26	27				-1	-3.84615
sgTGGT1_204510_10	536	625		263	286.4	-89	-16.6045
sgTGGT1_204510_7	313	275				38	12.1406
sgTGGT1_204510_8	292	339				-47	-16.0959
sgTGGT1_204510_3	91	121				-30	-32.967
sgTGGT1_204510_6	83	72				11	13.253
sgTGGT1_204520_7	588	850		379.4	487.6	-262	-44.5578
sgTGGT1_204520_9	474	744				-270	-56.962
sgTGGT1_204520_8	384	469				-85	-22.1354
sgTGGT1_204520_10	327	324				3	0.917431
sgTGGT1_204520_1	124	51				73	58.871
sgTGGT1_204530_9	76	27		44.2	21.4	49	64.4737
sgTGGT1_204530_10	64	31				33	51.5625
sgTGGT1_204530_5	31	26				5	16.129
sgTGGT1_204530_3	26	4				22	84.6154
sgTGGT1_204530_7	24	19				5	20.8333
sgTGGT1_204540_4	197	521		93.4	147	-324	-164.467
sgTGGT1_204540_3	128	87				41	32.0312
sgTGGT1_204540_6	103	89				14	13.5922
sgTGGT1_204540_7	28	38				-10	-35.7143
sgTGGT1_204540_2	11	0				11	100
sgTGGT1_204550_10	7	0		3.6	7	7	100
sgTGGT1_204550_3	5	17				-12	-240
sgTGGT1_204550_1	4	2				2	50
sgTGGT1_204550_6	2	16				-14	-700
sgTGGT1_204550_2	0	0				0	#DIV/0!
sgTGGT1_204560_1	66	55		48.6	40.2	11	16.6667
sgTGGT1_204560_10	53	64				-11	-20.7547
sgTGGT1_204560_9	48	20				28	58.3333
sgTGGT1_204560_3	41	28				13	31.7073
sgTGGT1_204560_4	35	34				1	2.85714
sgTGGT1_204870_7	125	44		65	47.4	81	64.8
sgTGGT1_204870_10	59	25				34	57.6271
sgTGGT1_204870_5	57	95				-38	-66.6667
sgTGGT1_204870_3	44	29				15	34.0909
sgTGGT1_204870_4	40	44				-4	-10
sgTGGT1_204880_10	151	150		87.4	63.8	1	0.662252
sgTGGT1_204880_4	151	98				53	35.0993
sgTGGT1_204880_8	51	31				20	39.2157
sgTGGT1_204880_6	44	29				15	34.0909
sgTGGT1_204880_2	40	11				29	72.5
sgTGGT1_205000_7	198	140		90.2	60.4	58	29.2929
sgTGGT1_205000_6	81	41				40	49.3827
sgTGGT1_205000_3	72	43				29	40.2778
sgTGGT1_205000_8	54	31				23	42.5926
sgTGGT1_205000_5	46	47				-1	-2.17391
sgTGGT1_205010_3	12	12		5.4	3.2	0	0
sgTGGT1_205010_5	7	4				3	42.8571
sgTGGT1_205010_8	5	0				5	100
sgTGGT1_205010_7	3	0				3	100
sgTGGT1_205010_1	0	0				0	#DIV/0!
sgTGGT1_205020_6	136	165		103.6	126.8	-29	-21.3235
sgTGGT1_205020_5	126	212				-86	-68.254
sgTGGT1_205020_7	120	161				-41	-34.1667
sgTGGT1_205020_3	69	54				15	21.7391
sgTGGT1_205020_8	67	42				25	37.3134
sgTGGT1_205030_5	20	8		8.2	2.8	12	60
sgTGGT1_205030_4	8	2				6	75
sgTGGT1_205030_9	6	2				4	66.6667
sgTGGT1_205030_10	4	0				4	100
sgTGGT1_205030_8	3	2				1	33.3333
sgTGGT1_205040_2	200	197		96.8	52	3	1.5
sgTGGT1_205040_4	134	18				116	86.5672
sgTGGT1_205040_3	97	7				90	92.7835
sgTGGT1_205040_1	31	33				-2	-6.45161
sgTGGT1_205040_7	22	5				17	77.2727
sgTGGT1_205050_10	315	164		149.6	137	151	47.9365
sgTGGT1_205050_6	152	107				45	29.6053
sgTGGT1_205050_5	136	98				38	27.9412
sgTGGT1_205050_2	85	73				12	14.1176
sgTGGT1_205050_3	60	243				-183	-305
sgTGGT1_205060_6	70	67		53.6	37.8	3	4.28571
sgTGGT1_205060_5	68	63				5	7.35294
sgTGGT1_205060_10	55	32				23	41.8182
sgTGGT1_205060_7	38	6				32	84.2105
sgTGGT1_205060_1	37	21				16	43.2432
sgTGGT1_205070_4	601	725		254	344	-124	-20.6323
sgTGGT1_205070_7	218	575				-357	-163.761
sgTGGT1_205070_6	205	270				-65	-31.7073
sgTGGT1_205070_2	135	57				78	57.7778
sgTGGT1_205070_9	111	93				18	16.2162
sgTGGT1_205080_9	767	1250		196.8	286.8	-483	-62.9726
sgTGGT1_205080_6	64	35				29	45.3125
sgTGGT1_205080_10	63	72				-9	-14.2857
sgTGGT1_205080_7	51	64				-13	-25.4902
sgTGGT1_205080_5	39	13				26	66.6667
sgTGGT1_205090_4	193	251		78	94.6	-58	-30.0518
sgTGGT1_205090_8	79	70				9	11.3924
sgTGGT1_205090_6	43	36				7	16.2791
sgTGGT1_205090_7	39	31				8	20.5128
sgTGGT1_205090_5	36	85				-49	-136.111
sgTGGT1_205100_3	52	31		39.2	38.4	21	40.3846
sgTGGT1_205100_1	38	73				-35	-92.1053
sgTGGT1_205100_4	37	18				19	51.3514
sgTGGT1_205100_2	35	24				11	31.4286
sgTGGT1_205100_10	34	46				-12	-35.2941
sgTGGT1_205110_10	120	193		63.8	78.4	-73	-60.8333
sgTGGT1_205110_2	86	83				3	3.48837
sgTGGT1_205110_9	63	38				25	39.6825
sgTGGT1_205110_5	30	36				-6	-20
sgTGGT1_205110_7	20	42				-22	-110
sgTGGT1_205120_2	251	360		72.8	101.4	-109	-43.4263
sgTGGT1_205120_1	70	98				-28	-40
sgTGGT1_205120_5	23	38				-15	-65.2174
sgTGGT1_205120_9	13	11				2	15.3846
sgTGGT1_205120_10	7	0				7	100
sgTGGT1_205130_5	108	94		68.2	42.6	14	12.963
sgTGGT1_205130_1	105	60				45	42.8571
sgTGGT1_205130_9	50	29				21	42
sgTGGT1_205130_3	39	13				26	66.6667
sgTGGT1_205130_7	39	17				22	56.4103
sgTGGT1_205140_10	158	140		103.8	123.6	18	11.3924
sgTGGT1_205140_3	128	205				-77	-60.1562
sgTGGT1_205140_8	116	148				-32	-27.5862
sgTGGT1_205140_2	61	73				-12	-19.6721
sgTGGT1_205140_1	56	52				4	7.14286
sgTGGT1_205150_4	152	117		108	184.6	35	23.0263
sgTGGT1_205150_2	151	466				-315	-208.609
sgTGGT1_205150_8	100	147				-47	-47
sgTGGT1_205150_5	86	74				12	13.9535
sgTGGT1_205150_10	51	119				-68	-133.333
sgTGGT1_205160_5	46	71		16.2	15	-25	-54.3478
sgTGGT1_205160_3	15	0				15	100
sgTGGT1_205160_9	14	2				12	85.7143
sgTGGT1_205160_6	4	2				2	50
sgTGGT1_205160_10	2	0				2	100
sgTGGT1_205170_1	65	65		32.4	32.2	0	0
sgTGGT1_205170_5	60	62				-2	-3.33333
sgTGGT1_205170_7	21	34				-13	-61.9048
sgTGGT1_205170_4	10	0				10	100
sgTGGT1_205170_2	6	0				6	100
sgTGGT1_205180_2	26	25		8	8.2	1	3.84615
sgTGGT1_205180_5	4	16				-12	-300
sgTGGT1_205180_6	4	0				4	100
sgTGGT1_205180_10	3	0				3	100
sgTGGT1_205180_7	3	0				3	100
sgTGGT1_205190_9	37	13		11.4	2.6	24	64.8649
sgTGGT1_205190_4	7	0				7	100
sgTGGT1_205190_10	6	0				6	100
sgTGGT1_205190_8	5	0				5	100
sgTGGT1_205190_5	2	0				2	100
sgTGGT1_205200_8	156	235		74.2	104.8	-79	-50.641
sgTGGT1_205200_5	106	133				-27	-25.4717
sgTGGT1_205200_9	49	104				-55	-112.245
sgTGGT1_205200_7	37	37				0	0
sgTGGT1_205200_10	23	15				8	34.7826
sgTGGT1_205210_3	337	545		190.6	209.8	-208	-61.7211
sgTGGT1_205210_6	205	252				-47	-22.9268
sgTGGT1_205210_7	196	138				58	29.5918
sgTGGT1_205210_2	122	84				38	31.1475
sgTGGT1_205210_1	93	30				63	67.7419
sgTGGT1_205220_9	45	26		13.8	7.6	19	42.2222
sgTGGT1_205220_1	10	0				10	100
sgTGGT1_205220_4	9	8				1	11.1111
sgTGGT1_205220_5	5	4				1	20
sgTGGT1_205220_10	0	0				0	#DIV/0!
sgTGGT1_205230_4	256	277		94.4	86	-21	-8.20312
sgTGGT1_205230_1	61	57				4	6.55738
sgTGGT1_205230_8	53	26				27	50.9434
sgTGGT1_205230_3	51	21				30	58.8235
sgTGGT1_205230_7	51	49				2	3.92157
sgTGGT1_205240_10	22	2		12.8	4.2	20	90.9091
sgTGGT1_205240_3	16	7				9	56.25
sgTGGT1_205240_5	12	6				6	50
sgTGGT1_205240_8	10	0				10	100
sgTGGT1_205240_9	4	6				-2	-50
sgTGGT1_205250_9	245	333		98.4	162.2	-88	-35.9184
sgTGGT1_205250_2	101	374				-273	-270.297
sgTGGT1_205250_1	63	41				22	34.9206
sgTGGT1_205250_6	51	39				12	23.5294
sgTGGT1_205250_5	32	24				8	25
sgTGGT1_205265_10	348	352		152.8	143.8	-4	-1.14943
sgTGGT1_205265_8	170	170				0	0
sgTGGT1_205265_4	99	55				44	44.4444
sgTGGT1_205265_6	76	108				-32	-42.1053
sgTGGT1_205265_7	71	34				37	52.1127
sgTGGT1_205280_4	346	260		219.4	187	86	24.8555
sgTGGT1_205280_5	273	218				55	20.1465
sgTGGT1_205280_7	205	220				-15	-7.31707
sgTGGT1_205280_2	158	65				93	58.8608
sgTGGT1_205280_8	115	172				-57	-49.5652
sgTGGT1_205290_4	571	696		268	323.2	-125	-21.8914
sgTGGT1_205290_3	423	615				-192	-45.3901
sgTGGT1_205290_2	243	250				-7	-2.88066
sgTGGT1_205290_9	52	14				38	73.0769
sgTGGT1_205290_5	51	41				10	19.6078
sgTGGT1_205300_10	149	57		84.4	62.4	92	61.745
sgTGGT1_205300_6	107	122				-15	-14.0187
sgTGGT1_205300_9	80	76				4	5
sgTGGT1_205300_8	62	42				20	32.2581
sgTGGT1_205300_4	24	15				9	37.5
sgTGGT1_205320_6	184	135		86.8	70	49	26.6304
sgTGGT1_205320_10	69	57				12	17.3913
sgTGGT1_205320_7	64	78				-14	-21.875
sgTGGT1_205320_5	62	22				40	64.5161
sgTGGT1_205320_3	55	58				-3	-5.45455
sgTGGT1_205330_7	727	552		283.4	298.4	175	24.0715
sgTGGT1_205330_1	297	421				-124	-41.7508
sgTGGT1_205330_2	179	281				-102	-56.9832
sgTGGT1_205330_4	121	128				-7	-5.78512
sgTGGT1_205330_10	93	110				-17	-18.2796
sgTGGT1_205340_9	4	0		1.2	0	4	100
sgTGGT1_205340_4	2	0				2	100
sgTGGT1_205340_1	0	0				0	#DIV/0!
sgTGGT1_205340_10	0	0				0	#DIV/0!
sgTGGT1_205340_2	0	0				0	#DIV/0!
sgTGGT1_205350_6	675	2396		215	515.4	-1721	-254.963
sgTGGT1_205350_9	154	118				36	23.3766
sgTGGT1_205350_3	132	22				110	83.3333
sgTGGT1_205350_7	79	26				53	67.0886
sgTGGT1_205350_2	35	15				20	57.1429
sgTGGT1_205360_3	326	571		93.4	128.8	-245	-75.1534
sgTGGT1_205360_7	74	34				40	54.0541
sgTGGT1_205360_1	26	6				20	76.9231
sgTGGT1_205360_9	24	27				-3	-12.5
sgTGGT1_205360_5	17	6				11	64.7059
sgTGGT1_205370_7	224	921		64.6	196.2	-697	-311.161
sgTGGT1_205370_9	32	26				6	18.75
sgTGGT1_205370_4	25	0				25	100
sgTGGT1_205370_2	22	28				-6	-27.2727
sgTGGT1_205370_1	20	6				14	70
sgTGGT1_205380_4	818	728		218.2	244	90	11.0024
sgTGGT1_205380_3	115	123				-8	-6.95652
sgTGGT1_205380_5	99	346				-247	-249.495
sgTGGT1_205380_8	30	0				30	100
sgTGGT1_205380_6	29	23				6	20.6897
sgTGGT1_205390_5	365	458		181.8	187.4	-93	-25.4795
sgTGGT1_205390_7	327	332				-5	-1.52905
sgTGGT1_205390_8	146	67				79	54.1096
sgTGGT1_205390_9	43	69				-26	-60.4651
sgTGGT1_205390_6	28	11				17	60.7143
sgTGGT1_205398_4	894	1560		258.8	399.4	-666	-74.4966
sgTGGT1_205398_6	143	141				2	1.3986
sgTGGT1_205398_3	105	166				-61	-58.0952
sgTGGT1_205398_2	81	73				8	9.87654
sgTGGT1_205398_10	71	57				14	19.7183
sgTGGT1_205402_8	410	651		165.8	232	-241	-58.7805
sgTGGT1_205402_7	259	336				-77	-29.7297
sgTGGT1_205402_5	62	30				32	51.6129
sgTGGT1_205402_4	54	75				-21	-38.8889
sgTGGT1_205402_10	44	68				-24	-54.5455
sgTGGT1_205410_2	76	74		38	39.4	2	2.63158
sgTGGT1_205410_3	70	64				6	8.57143
sgTGGT1_205410_6	16	36				-20	-125
sgTGGT1_205410_1	14	13				1	7.14286
sgTGGT1_205410_10	14	10				4	28.5714
sgTGGT1_205420_8	207	115		111.8	126.8	92	44.4444
sgTGGT1_205420_2	147	280				-133	-90.4762
sgTGGT1_205420_7	83	108				-25	-30.1205
sgTGGT1_205420_9	83	76				7	8.43373
sgTGGT1_205420_6	39	55				-16	-41.0256
sgTGGT1_205425_4	160	291		107.4	155.2	-131	-81.875
sgTGGT1_205425_2	140	195				-55	-39.2857
sgTGGT1_205425_9	108	149				-41	-37.963
sgTGGT1_205425_6	65	107				-42	-64.6154
sgTGGT1_205425_8	64	34				30	46.875
sgTGGT1_205430_2	248	199		140.2	134.2	49	19.7581
sgTGGT1_205430_7	222	206				16	7.20721
sgTGGT1_205430_10	95	133				-38	-40
sgTGGT1_205430_1	71	72				-1	-1.40845
sgTGGT1_205430_8	65	61				4	6.15385
sgTGGT1_205440_5	45	13		15.4	7	32	71.1111
sgTGGT1_205440_3	16	19				-3	-18.75
sgTGGT1_205440_8	8	0				8	100
sgTGGT1_205440_10	4	3				1	25
sgTGGT1_205440_9	4	0				4	100
sgTGGT1_205450_6	279	563		177.8	241	-284	-101.792
sgTGGT1_205450_8	278	100				178	64.0288
sgTGGT1_205450_10	163	240				-77	-47.2393
sgTGGT1_205450_9	105	276				-171	-162.857
sgTGGT1_205450_5	64	26				38	59.375
sgTGGT1_205460_3	359	576		156	188.8	-217	-60.4457
sgTGGT1_205460_1	162	189				-27	-16.6667
sgTGGT1_205460_6	115	100				15	13.0435
sgTGGT1_205460_8	80	18				62	77.5
sgTGGT1_205460_5	64	61				3	4.6875
sgTGGT1_205470_2	6	0		1.6	1	6	100
sgTGGT1_205470_1	2	5				-3	-150
sgTGGT1_205470_10	0	0				0	#DIV/0!
sgTGGT1_205470_3	0	0				0	#DIV/0!
sgTGGT1_205470_4	0	0				0	#DIV/0!
sgTGGT1_205480_9	305	385		201.4	270.4	-80	-26.2295
sgTGGT1_205480_6	225	359				-134	-59.5556
sgTGGT1_205480_5	198	204				-6	-3.0303
sgTGGT1_205480_4	140	201				-61	-43.5714
sgTGGT1_205480_8	139	203				-64	-46.0432
sgTGGT1_205490_5	183	223		134	133	-40	-21.8579
sgTGGT1_205490_7	174	170				4	2.29885
sgTGGT1_205490_10	125	122				3	2.4
sgTGGT1_205490_4	98	121				-23	-23.4694
sgTGGT1_205490_3	90	29				61	67.7778
sgTGGT1_205500_9	20	17		10.8	7.4	3	15
sgTGGT1_205500_4	15	4				11	73.3333
sgTGGT1_205500_8	9	6				3	33.3333
sgTGGT1_205500_2	8	2				6	75
sgTGGT1_205500_10	2	8				-6	-300
sgTGGT1_205510_2	3	5		1.4	1	-2	-66.6667
sgTGGT1_205510_4	2	0				2	100
sgTGGT1_205510_8	2	0				2	100
sgTGGT1_205510_1	0	0				0	#DIV/0!
sgTGGT1_205510_10	0	0				0	#DIV/0!
sgTGGT1_205520_9	153	162		113.6	130.2	-9	-5.88235
sgTGGT1_205520_10	139	143				-4	-2.8777
sgTGGT1_205520_3	124	98				26	20.9677
sgTGGT1_205520_8	97	202				-105	-108.247
sgTGGT1_205520_6	55	46				9	16.3636
sgTGGT1_205540_6	58	101		14	21	-43	-74.1379
sgTGGT1_205540_1	9	4				5	55.5556
sgTGGT1_205540_10	3	0				3	100
sgTGGT1_205540_2	0	0				0	#DIV/0!
sgTGGT1_205540_3	0	0				0	#DIV/0!
sgTGGT1_205550_3	113	165		46.4	48.8	-52	-46.0177
sgTGGT1_205550_7	49	24				25	51.0204
sgTGGT1_205550_6	28	14				14	50
sgTGGT1_205550_1	22	5				17	77.2727
sgTGGT1_205550_4	20	36				-16	-80
sgTGGT1_205558_3	40	68		24	23.2	-28	-70
sgTGGT1_205558_2	31	6				25	80.6452
sgTGGT1_205558_1	23	24				-1	-4.34783
sgTGGT1_205558_8	23	15				8	34.7826
sgTGGT1_205558_7	3	3				0	0
sgTGGT1_205562_7	81	55		23	17.2	26	32.0988
sgTGGT1_205562_5	12	0				12	100
sgTGGT1_205562_2	10	15				-5	-50
sgTGGT1_205562_8	8	16				-8	-100
sgTGGT1_205562_10	4	0				4	100
sgTGGT1_205570_10	22	27		7.8	6.4	-5	-22.7273
sgTGGT1_205570_8	13	5				8	61.5385
sgTGGT1_205570_1	2	0				2	100
sgTGGT1_205570_3	2	0				2	100
sgTGGT1_205570_2	0	0				0	#DIV/0!
sgTGGT1_205580_7	24	51		13.2	12	-27	-112.5
sgTGGT1_205580_6	13	0				13	100
sgTGGT1_205580_8	13	7				6	46.1538
sgTGGT1_205580_3	12	2				10	83.3333
sgTGGT1_205580_9	4	0				4	100
sgTGGT1_205590_8	147	242		108.6	141	-95	-64.6259
sgTGGT1_205590_7	125	112				13	10.4
sgTGGT1_205590_4	114	109				5	4.38596
sgTGGT1_205590_3	111	154				-43	-38.7387
sgTGGT1_205590_6	46	88				-42	-91.3043
sgTGGT1_205600_10	130	45		64	37.6	85	65.3846
sgTGGT1_205600_4	82	97				-15	-18.2927
sgTGGT1_205600_9	51	26				25	49.0196
sgTGGT1_205600_8	34	3				31	91.1765
sgTGGT1_205600_7	23	17				6	26.087
sgTGGT1_205615_3	13	9		5.2	1.8	4	30.7692
sgTGGT1_205615_9	7	0				7	100
sgTGGT1_205615_4	6	0				6	100
sgTGGT1_205615_1	0	0				0	#DIV/0!
sgTGGT1_205615_10	0	0				0	#DIV/0!
sgTGGT1_205625_3	76	93		55	51	-17	-22.3684
sgTGGT1_205625_8	60	11				49	81.6667
sgTGGT1_205625_4	53	77				-24	-45.283
sgTGGT1_205625_1	45	32				13	28.8889
sgTGGT1_205625_2	41	42				-1	-2.43902
sgTGGT1_205630_2	384	356		133.2	111.6	28	7.29167
sgTGGT1_205630_7	120	99				21	17.5
sgTGGT1_205630_1	56	33				23	41.0714
sgTGGT1_205630_3	56	47				9	16.0714
sgTGGT1_205630_4	50	23				27	54
sgTGGT1_205640_10	48	22		23.4	6.2	26	54.1667
sgTGGT1_205640_8	32	6				26	81.25
sgTGGT1_205640_7	29	0				29	100
sgTGGT1_205640_9	8	3				5	62.5
sgTGGT1_205640_1	0	0				0	#DIV/0!
sgTGGT1_205650_1	20	4		11.8	4	16	80
sgTGGT1_205650_9	16	4				12	75
sgTGGT1_205650_5	11	12				-1	-9.09091
sgTGGT1_205650_10	6	0				6	100
sgTGGT1_205650_2	6	0				6	100
sgTGGT1_205658_3	636	689		199.8	224.6	-53	-8.33333
sgTGGT1_205658_7	225	333				-108	-48
sgTGGT1_205658_4	64	80				-16	-25
sgTGGT1_205658_8	46	17				29	63.0435
sgTGGT1_205658_10	28	4				24	85.7143
sgTGGT1_205662_9	677	935		259	375.2	-258	-38.1093
sgTGGT1_205662_3	261	360				-99	-37.931
sgTGGT1_205662_1	129	184				-55	-42.6357
sgTGGT1_205662_8	126	210				-84	-66.6667
sgTGGT1_205662_4	102	187				-85	-83.3333
sgTGGT1_205670_8	56	28		23.4	14	28	50
sgTGGT1_205670_3	39	23				16	41.0256
sgTGGT1_205670_2	11	9				2	18.1818
sgTGGT1_205670_10	7	8				-1	-14.2857
sgTGGT1_205670_1	4	2				2	50
sgTGGT1_205680_9	349	321		177	135.8	28	8.02292
sgTGGT1_205680_5	255	183				72	28.2353
sgTGGT1_205680_10	133	94				39	29.3233
sgTGGT1_205680_8	100	51				49	49
sgTGGT1_205680_6	48	30				18	37.5
sgTGGT1_205690_9	78	86		40	30.8	-8	-10.2564
sgTGGT1_205690_5	44	56				-12	-27.2727
sgTGGT1_205690_7	30	4				26	86.6667
[truncated: 38,771 more rows]
